# Supplementary material for: A global, empirical, harmonised dataset of soil organic carbon changes under perennial crops
Source: Sci Data. 2019 May 13;6:57. doi: 10.1038/s41597-019-0062-1 (PMC6514006; doi:10.1038/s41597-019-0062-1)
Supplement: Supplementary file 1 — Download metadata file [file 41597_2019_62_MOESM1_ESM.zip]

Archive with 3 entries (3 files):
- s_Ledo102A_study.txt
- a_Ledo102A_assay.txt
- i_Investigation.txt
