# Supplementary material for: A global, empirical, harmonised dataset of soil organic carbon changes under perennial crops
Source: Sci Data. 2019 May 13;6:57. doi: 10.1038/s41597-019-0062-1 (PMC6514006; doi:10.1038/s41597-019-0062-1)
Supplement: Supplementary file 1 — Download metadata file [file 41597_2019_62_MOESM1_ESM.zip › s_Ledo102A_study.txt]

Source Name	Comment[source reference]	Characteristics[geographical location]	Term Source REF	Term Accession Number	Characteristics[environment type]	Term Source REF	Term Accession Number	Characteristics[latitude]	Unit	Term Source REF	Term Accession Number	Characteristics[longitude]	Unit	Term Source REF	Term Accession Number	Protocol REF	Sample Name	Factor Value[climate]	Factor Value[crop]	Factor Value[type of SOC change]	Factor Value[crop age in years]
Scientific literature	de Oliveira Bordonal, Ricardo, et al., 2017 Changes in quantity and quality of soil carbon due to the land-use conversion to sugarcane (Saccharum officinarum) plantation in southern Brazil. Agriculture, Ecosystems & Environment, 240, pp. 54-65.	Brazil	GAZ	GAZ:00002828	cultivated environment	ENVO	ENVO:01000311	-21.35	degree	UO	UO:0000185	-47.066	degree	UO	UO:0000185	Data compilation	1	Tropical	Sugarcane	Land Use Change	3
Scientific literature	de Oliveira Bordonal, Ricardo, et al., 2017 Changes in quantity and quality of soil carbon due to the land-use conversion to sugarcane (Saccharum officinarum) plantation in southern Brazil. Agriculture, Ecosystems & Environment, 240, pp. 54-65.	Brazil	GAZ	GAZ:00002828	cultivated environment	ENVO	ENVO:01000311	-21.35	degree	UO	UO:0000185	-47.066	degree	UO	UO:0000185	Data compilation	2	Tropical	Sugarcane	Land Use Change	4
Scientific literature	de Oliveira Bordonal, Ricardo, et al., 2017 Changes in quantity and quality of soil carbon due to the land-use conversion to sugarcane (Saccharum officinarum) plantation in southern Brazil. Agriculture, Ecosystems & Environment, 240, pp. 54-65.	Brazil	GAZ	GAZ:00002828	cultivated environment	ENVO	ENVO:01000311	-21.35	degree	UO	UO:0000185	-47.066	degree	UO	UO:0000185	Data compilation	3	Tropical	Sugarcane	Land Use Change	7
Scientific literature	de Oliveira Bordonal, Ricardo, et al., 2017 Changes in quantity and quality of soil carbon due to the land-use conversion to sugarcane (Saccharum officinarum) plantation in southern Brazil. Agriculture, Ecosystems & Environment, 240, pp. 54-65.	Brazil	GAZ	GAZ:00002828	cultivated environment	ENVO	ENVO:01000311	-21.35	degree	UO	UO:0000185	-47.066	degree	UO	UO:0000185	Data compilation	4	Tropical	Sugarcane	Land Use Change	8
Scientific literature	Yannikos, N., Leinweber, P., Helgason, B.L., Baum, C., Walley, F.L. and Van Rees, K.C., 2014. Impact of Populus trees on the composition of organic matter and the soil microbial community in Orthic Gray Luvisols in Saskatchewan (Canada). Soil Biology and Biochemistry, 70, pp. 5-11.	Canada	GAZ	GAZ:00002560	cultivated environment	ENVO	ENVO:01000311	54.0279	degree	UO	UO:0000185	-108.75	degree	UO	UO:0000185	Data compilation	5	Boreal	Poplar	Land Use Change	7
Scientific literature	Yannikos, N., Leinweber, P., Helgason, B.L., Baum, C., Walley, F.L. and Van Rees, K.C., 2014. Impact of Populus trees on the composition of organic matter and the soil microbial community in Orthic Gray Luvisols in Saskatchewan (Canada). Soil Biology and Biochemistry, 70, pp. 5-11.	Canada	GAZ	GAZ:00002560	cultivated environment	ENVO	ENVO:01000311	54.0279	degree	UO	UO:0000185	-108.75	degree	UO	UO:0000185	Data compilation	6	Boreal	Poplar	Land Use Change	14
Scientific literature	Blanco-Canqui, H., Gilley, J.E., Eisenhauer, D.E., Jasa, P.J. and Boldt, A., 2014. Soil carbon accumulation under switchgrass barriers. Agronomy Journal, 106(6), pp.2185-2192.	United States of America	GAZ	GAZ:00002459	cultivated environment	ENVO	ENVO:01000311	41.2473	degree	UO	UO:0000185	-96.0071	degree	UO	UO:0000185	Data compilation	7	Temperate	Switchgrass	Land Use Change	15
Scientific literature	Holmes, A., Müller, K., Clothier, B. and Deurer, M., 2015. Carbon sequestration in kiwifruit orchard soils at depth to mitigate carbon emissions. Communications in Soil Science and Plant Analysis, 46(sup1), pp.122-136	New Zealand	GAZ	GAZ:00000469	cultivated environment	ENVO	ENVO:01000311	-37.616	degree	UO	UO:0000185	175.916	degree	UO	UO:0000185	Data compilation	8	Temperate	Kiwi	Land Use Change	17
Scientific literature	Chimento, C., Almagro, M. and Amaducci, S., 2016. Carbon sequestration potential in perennial bioenergy crops: the importance of organic matter inputs and its physical protection. Gcb Bioenergy, 8(1), pp.111-121.	Italy	GAZ	GAZ:00002650	cultivated environment	ENVO	ENVO:01000311	44.966	degree	UO	UO:0000185	9.683	degree	UO	UO:0000185	Data compilation	9	Mediterranean	Black_locust	Land Use Change	6
Scientific literature	Chimento, C., Almagro, M. and Amaducci, S., 2016. Carbon sequestration potential in perennial bioenergy crops: the importance of organic matter inputs and its physical protection. Gcb Bioenergy, 8(1), pp.111-121.	Italy	GAZ	GAZ:00002650	cultivated environment	ENVO	ENVO:01000311	44.966	degree	UO	UO:0000185	9.683	degree	UO	UO:0000185	Data compilation	10	Mediterranean	Black_locust	Land Use Change	6
Scientific literature	Chimento, C., Almagro, M. and Amaducci, S., 2016. Carbon sequestration potential in perennial bioenergy crops: the importance of organic matter inputs and its physical protection. Gcb Bioenergy, 8(1), pp.111-121.	Italy	GAZ	GAZ:00002650	cultivated environment	ENVO	ENVO:01000311	44.966	degree	UO	UO:0000185	9.683	degree	UO	UO:0000185	Data compilation	11	Mediterranean	Willow	Land Use Change	6
Scientific literature	Chimento, C., Almagro, M. and Amaducci, S., 2016. Carbon sequestration potential in perennial bioenergy crops: the importance of organic matter inputs and its physical protection. Gcb Bioenergy, 8(1), pp.111-121.	Italy	GAZ	GAZ:00002650	cultivated environment	ENVO	ENVO:01000311	44.966	degree	UO	UO:0000185	9.683	degree	UO	UO:0000185	Data compilation	12	Mediterranean	Poplar	Land Use Change	6
Scientific literature	Chimento, C., Almagro, M. and Amaducci, S., 2016. Carbon sequestration potential in perennial bioenergy crops: the importance of organic matter inputs and its physical protection. Gcb Bioenergy, 8(1), pp.111-121.	Italy	GAZ	GAZ:00002650	cultivated environment	ENVO	ENVO:01000311	44.966	degree	UO	UO:0000185	9.683	degree	UO	UO:0000185	Data compilation	13	Mediterranean	Miscanthus	Land Use Change	6
Scientific literature	Chimento, C., Almagro, M. and Amaducci, S., 2016. Carbon sequestration potential in perennial bioenergy crops: the importance of organic matter inputs and its physical protection. Gcb Bioenergy, 8(1), pp.111-121.	Italy	GAZ	GAZ:00002650	cultivated environment	ENVO	ENVO:01000311	44.966	degree	UO	UO:0000185	9.683	degree	UO	UO:0000185	Data compilation	14	Mediterranean	Switchgrass	Land Use Change	6
Scientific literature	Gauder, M., Billen, N., Zikeli, S., Laub, M., Graeff-Hönninger, S. and Claupein, W., 2016. Soil carbon stocks in different bioenergy cropping systems including subsoil. Soil and Tillage Research, 155, pp.308-317.	Germany	GAZ	GAZ:00002646	cultivated environment	ENVO	ENVO:01000311	48.75	degree	UO	UO:0000185	8.92	degree	UO	UO:0000185	Data compilation	15	Temperate	Miscanthus	Land Use Change	11
Scientific literature	Gauder, M., Billen, N., Zikeli, S., Laub, M., Graeff-Hönninger, S. and Claupein, W., 2016. Soil carbon stocks in different bioenergy cropping systems including subsoil. Soil and Tillage Research, 155, pp.308-317.	Germany	GAZ	GAZ:00002646	cultivated environment	ENVO	ENVO:01000311	48.75	degree	UO	UO:0000185	8.92	degree	UO	UO:0000185	Data compilation	16	Temperate	Switchgrass	Land Use Change	11
Scientific literature	Gauder, M., Billen, N., Zikeli, S., Laub, M., Graeff-Hönninger, S. and Claupein, W., 2016. Soil carbon stocks in different bioenergy cropping systems including subsoil. Soil and Tillage Research, 155, pp.308-317.	Germany	GAZ	GAZ:00002646	cultivated environment	ENVO	ENVO:01000311	48.75	degree	UO	UO:0000185	8.92	degree	UO	UO:0000185	Data compilation	17	Temperate	Willow	Land Use Change	11
Scientific literature	Gauder, M., Billen, N., Zikeli, S., Laub, M., Graeff-Hönninger, S. and Claupein, W., 2016. Soil carbon stocks in different bioenergy cropping systems including subsoil. Soil and Tillage Research, 155, pp.308-317.	Germany	GAZ	GAZ:00002646	cultivated environment	ENVO	ENVO:01000311	48.75	degree	UO	UO:0000185	8.92	degree	UO	UO:0000185	Data compilation	18	Temperate	Miscanthus	Land Use Change	11
Scientific literature	Gauder, M., Billen, N., Zikeli, S., Laub, M., Graeff-Hönninger, S. and Claupein, W., 2016. Soil carbon stocks in different bioenergy cropping systems including subsoil. Soil and Tillage Research, 155, pp.308-317.	Germany	GAZ	GAZ:00002646	cultivated environment	ENVO	ENVO:01000311	48.75	degree	UO	UO:0000185	8.92	degree	UO	UO:0000185	Data compilation	19	Temperate	Switchgrass	Land Use Change	11
Scientific literature	Gauder, M., Billen, N., Zikeli, S., Laub, M., Graeff-Hönninger, S. and Claupein, W., 2016. Soil carbon stocks in different bioenergy cropping systems including subsoil. Soil and Tillage Research, 155, pp.308-317.	Germany	GAZ	GAZ:00002646	cultivated environment	ENVO	ENVO:01000311	48.75	degree	UO	UO:0000185	8.92	degree	UO	UO:0000185	Data compilation	20	Temperate	Willow	Land Use Change	11
Scientific literature	Gauder, M., Billen, N., Zikeli, S., Laub, M., Graeff-Hönninger, S. and Claupein, W., 2016. Soil carbon stocks in different bioenergy cropping systems including subsoil. Soil and Tillage Research, 155, pp.308-317.	Germany	GAZ	GAZ:00002646	cultivated environment	ENVO	ENVO:01000311	48.75	degree	UO	UO:0000185	8.92	degree	UO	UO:0000185	Data compilation	21	Temperate	Miscanthus	Land Use Change	11
Scientific literature	Gauder, M., Billen, N., Zikeli, S., Laub, M., Graeff-Hönninger, S. and Claupein, W., 2016. Soil carbon stocks in different bioenergy cropping systems including subsoil. Soil and Tillage Research, 155, pp.308-317.	Germany	GAZ	GAZ:00002646	cultivated environment	ENVO	ENVO:01000311	48.75	degree	UO	UO:0000185	8.92	degree	UO	UO:0000185	Data compilation	22	Temperate	Switchgrass	Land Use Change	11
Scientific literature	Gauder, M., Billen, N., Zikeli, S., Laub, M., Graeff-Hönninger, S. and Claupein, W., 2016. Soil carbon stocks in different bioenergy cropping systems including subsoil. Soil and Tillage Research, 155, pp.308-317.	Germany	GAZ	GAZ:00002646	cultivated environment	ENVO	ENVO:01000311	48.75	degree	UO	UO:0000185	8.92	degree	UO	UO:0000185	Data compilation	23	Temperate	Willow	Land Use Change	11
Scientific literature	Norgrove, L. and Hauser, 2013. Carbon stocks in shaded Theobroma cacao farms and adjacent secondary forests of similar age in Cameroon. Tropical Ecology, 54(1), pp.15-22.	Cameroon	GAZ	GAZ:00001093	cultivated environment	ENVO	ENVO:01000311	3.85	degree	UO	UO:0000185	11.45	degree	UO	UO:0000185	Data compilation	24	Tropical	Cocoa	Land Use Change	35
Scientific literature	Rehbein, K., Sandhage-Hofmann, A. and Amelung, W., 2015. Soil carbon accrual in particle-size fractions under Miscanthus x. giganteus cultivation. Biomass and Bioenergy, 78, pp.80-91.	Germany	GAZ	GAZ:00002646	cultivated environment	ENVO	ENVO:01000311	49.8	degree	UO	UO:0000185	6.7166	degree	UO	UO:0000185	Data compilation	25	Temperate	Miscanthus	Temporal information	2
Scientific literature	Rehbein, K., Sandhage-Hofmann, A. and Amelung, W., 2015. Soil carbon accrual in particle-size fractions under Miscanthus x. giganteus cultivation. Biomass and Bioenergy, 78, pp.80-91.	Germany	GAZ	GAZ:00002646	cultivated environment	ENVO	ENVO:01000311	49.8	degree	UO	UO:0000185	6.7166	degree	UO	UO:0000185	Data compilation	26	Temperate	Miscanthus	Temporal information	7
Scientific literature	Rehbein, K., Sandhage-Hofmann, A. and Amelung, W., 2015. Soil carbon accrual in particle-size fractions under Miscanthus x. giganteus cultivation. Biomass and Bioenergy, 78, pp.80-91.	Germany	GAZ	GAZ:00002646	cultivated environment	ENVO	ENVO:01000311	49.8	degree	UO	UO:0000185	6.7166	degree	UO	UO:0000185	Data compilation	27	Temperate	Miscanthus	Temporal information	10
Scientific literature	Rehbein, K., Sandhage-Hofmann, A. and Amelung, W., 2015. Soil carbon accrual in particle-size fractions under Miscanthus x. giganteus cultivation. Biomass and Bioenergy, 78, pp.80-91.	Germany	GAZ	GAZ:00002646	cultivated environment	ENVO	ENVO:01000311	49.8	degree	UO	UO:0000185	6.7166	degree	UO	UO:0000185	Data compilation	28	Temperate	Miscanthus	Temporal information	15
Scientific literature	Rehbein, K., Sandhage-Hofmann, A. and Amelung, W., 2015. Soil carbon accrual in particle-size fractions under Miscanthus x. giganteus cultivation. Biomass and Bioenergy, 78, pp.80-91.	Germany	GAZ	GAZ:00002646	cultivated environment	ENVO	ENVO:01000311	49.8	degree	UO	UO:0000185	6.7166	degree	UO	UO:0000185	Data compilation	29	Temperate	Miscanthus	Temporal information	16
Scientific literature	Rehbein, K., Sandhage-Hofmann, A. and Amelung, W., 2015. Soil carbon accrual in particle-size fractions under Miscanthus x. giganteus cultivation. Biomass and Bioenergy, 78, pp.80-91.	Germany	GAZ	GAZ:00002646	cultivated environment	ENVO	ENVO:01000311	49.8	degree	UO	UO:0000185	6.7166	degree	UO	UO:0000185	Data compilation	30	Temperate	Miscanthus	Temporal information	17
Scientific literature	Rehbein, K., Sandhage-Hofmann, A. and Amelung, W., 2015. Soil carbon accrual in particle-size fractions under Miscanthus x. giganteus cultivation. Biomass and Bioenergy, 78, pp.80-91.	Germany	GAZ	GAZ:00002646	cultivated environment	ENVO	ENVO:01000311	49.8	degree	UO	UO:0000185	6.7166	degree	UO	UO:0000185	Data compilation	31	Temperate	Miscanthus	Temporal information	19
Scientific literature	Sujatha, S. and Bhat, R., 2015. Resource use and benefits of mixed farming approach in arecanut ecosystem in India. Agricultural Systems, 141, pp.126-137.	India	GAZ	GAZ:00002839	cultivated environment	ENVO	ENVO:01000311	12.25	degree	UO	UO:0000185	75.416	degree	UO	UO:0000185	Data compilation	32	Tropical	Arecanut	Temporal information	12
Scientific literature	Sujatha, S. and Bhat, R., 2015. Resource use and benefits of mixed farming approach in arecanut ecosystem in India. Agricultural Systems, 141, pp.126-137.	India	GAZ	GAZ:00002839	cultivated environment	ENVO	ENVO:01000311	12.25	degree	UO	UO:0000185	75.416	degree	UO	UO:0000185	Data compilation	33	Tropical	Arecanut	Temporal information	21
Scientific literature	Ratnayake, R.R., Kugendren, T. and Gnanavelrajah, N., 2014. Changes in soil carbon stocks under different agricultural management practices in North Sri Lanka. Journal of the national Science Foundation of Sri Lanka, 42(1).	Sri Lanka	GAZ	GAZ:00003924	cultivated environment	ENVO	ENVO:01000311	7.8731	degree	UO	UO:0000185	80.77	degree	UO	UO:0000185	Data compilation	34	Tropical	Banana	Land Use Change	15
Scientific literature	Ratnayake, R.R., Kugendren, T. and Gnanavelrajah, N., 2014. Changes in soil carbon stocks under different agricultural management practices in North Sri Lanka. Journal of the national Science Foundation of Sri Lanka, 42(1).	Sri Lanka	GAZ	GAZ:00003924	cultivated environment	ENVO	ENVO:01000311	7.8731	degree	UO	UO:0000185	80.77	degree	UO	UO:0000185	Data compilation	35	Tropical	Banana	Land Use Change	15
Scientific literature	Bailis, R.O.B. and McCarthy, H., 2011. Carbon impacts of direct land use change in semiarid woodlands converted to biofuel plantations in India and Brazil. GCB Bioenergy, 3(6), pp.449-460.	India	GAZ	GAZ:00002839	cultivated environment	ENVO	ENVO:01000311	9.9252	degree	UO	UO:0000185	78.119	degree	UO	UO:0000185	Data compilation	36	Tropical	Jatropha	Land Use Change	4
Scientific literature	Bailis, R.O.B. and McCarthy, H., 2011. Carbon impacts of direct land use change in semiarid woodlands converted to biofuel plantations in India and Brazil. GCB Bioenergy, 3(6), pp.449-460.	Brazil	GAZ	GAZ:00002828	cultivated environment	ENVO	ENVO:01000311	-15.1716	degree	UO	UO:0000185	-43.8718	degree	UO	UO:0000185	Data compilation	37	Tropical	Jatropha	Land Use Change	2
Scientific literature	Di Bene, C., Tavarini, S., Mazzoncini, M. and Angelini, L.G., 2011. Changes in soil chemical parameters and organic matter balance after 13 years of ramie [Boehmeria nivea (L.) Gaud.] cultivation in the Mediterranean region. European journal of agronomy, 35(3), pp.154-163.	Italy	GAZ	GAZ:00002650	cultivated environment	ENVO	ENVO:01000311	43.66	degree	UO	UO:0000185	10.316	degree	UO	UO:0000185	Data compilation	38	Mediterranean	Ramie	Land Use Change	4
Scientific literature	Di Bene, C., Tavarini, S., Mazzoncini, M. and Angelini, L.G., 2011. Changes in soil chemical parameters and organic matter balance after 13 years of ramie [Boehmeria nivea (L.) Gaud.] cultivation in the Mediterranean region. European journal of agronomy, 35(3), pp.154-163.	Italy	GAZ	GAZ:00002650	cultivated environment	ENVO	ENVO:01000311	43.66	degree	UO	UO:0000185	10.316	degree	UO	UO:0000185	Data compilation	39	Mediterranean	Ramie	Land Use Change	7
Scientific literature	Di Bene, C., Tavarini, S., Mazzoncini, M. and Angelini, L.G., 2011. Changes in soil chemical parameters and organic matter balance after 13 years of ramie [Boehmeria nivea (L.) Gaud.] cultivation in the Mediterranean region. European journal of agronomy, 35(3), pp.154-163.	Italy	GAZ	GAZ:00002650	cultivated environment	ENVO	ENVO:01000311	43.66	degree	UO	UO:0000185	10.316	degree	UO	UO:0000185	Data compilation	40	Mediterranean	Ramie	Land Use Change	12
Scientific literature	Di Bene, C., Tavarini, S., Mazzoncini, M. and Angelini, L.G., 2011. Changes in soil chemical parameters and organic matter balance after 13 years of ramie [Boehmeria nivea (L.) Gaud.] cultivation in the Mediterranean region. European journal of agronomy, 35(3), pp.154-163.	Italy	GAZ	GAZ:00002650	cultivated environment	ENVO	ENVO:01000311	43.66	degree	UO	UO:0000185	10.316	degree	UO	UO:0000185	Data compilation	41	Mediterranean	Ramie	Land Use Change	13
Scientific literature	Allen, Leon Hartwell, et al., 2006. Soil organic carbon and nitrogen accumulation in plots of rhizoma perennial peanut and bahiagrass grown in elevated carbon dioxide and temperature. Journal of environmental quality 35.4, pp. 1405-1412.	United States of America	GAZ	GAZ:00002459	cultivated environment	ENVO	ENVO:01000311	27.6648	degree	UO	UO:0000185	-81.5158	degree	UO	UO:0000185	Data compilation	42	Mediterranean	Peanut	Land Use Change	6
Scientific literature	Allen, Leon Hartwell, et al., 2006. Soil organic carbon and nitrogen accumulation in plots of rhizoma perennial peanut and bahiagrass grown in elevated carbon dioxide and temperature. Journal of environmental quality 35.4, pp. 1405-1412.	United States of America	GAZ	GAZ:00002459	cultivated environment	ENVO	ENVO:01000311	27.6648	degree	UO	UO:0000185	-81.5158	degree	UO	UO:0000185	Data compilation	43	Mediterranean	Bahiagrass	Land Use Change	6
Scientific literature	Frazão, Leidivan A., et al., 2013, Soil carbon stocks and changes after oil palm introduction in the Brazilian Amazon. GCB Bioenergy 5.4, pp. 384-390.	Brazil	GAZ	GAZ:00002828	cultivated environment	ENVO	ENVO:01000311	-2.45	degree	UO	UO:0000185	-48.766	degree	UO	UO:0000185	Data compilation	44	Tropical	PalmOil	Land Use Change	4
Scientific literature	Frazão, Leidivan A., et al., 2013, Soil carbon stocks and changes after oil palm introduction in the Brazilian Amazon. GCB Bioenergy 5.4, pp. 384-390.	Brazil	GAZ	GAZ:00002828	cultivated environment	ENVO	ENVO:01000311	-2.45	degree	UO	UO:0000185	-48.766	degree	UO	UO:0000185	Data compilation	45	Tropical	PalmOil	Land Use Change	8
Scientific literature	Frazão, Leidivan A., et al., 2013, Soil carbon stocks and changes after oil palm introduction in the Brazilian Amazon. GCB Bioenergy 5.4, pp. 384-390.	Brazil	GAZ	GAZ:00002828	cultivated environment	ENVO	ENVO:01000311	-2.45	degree	UO	UO:0000185	-48.766	degree	UO	UO:0000185	Data compilation	46	Tropical	PalmOil	Land Use Change	25
Scientific literature	Kahle, Petra, et al., 2013. Tillage-induced changes in the distribution of soil organic matter and the soil aggregate stability under a former short rotation coppice. Soil and Tillage Research, pp. 49-53.	Germany	GAZ	GAZ:00002646	cultivated environment	ENVO	ENVO:01000311	53.816	degree	UO	UO:0000185	12.066	degree	UO	UO:0000185	Data compilation	47	Temperate	Poplar-Willow	Land Use Change	17
Scientific literature	Kahle, Petra, et al., 2013. Tillage-induced changes in the distribution of soil organic matter and the soil aggregate stability under a former short rotation coppice. Soil and Tillage Research, pp. 49-53.	Germany	GAZ	GAZ:00002646	cultivated environment	ENVO	ENVO:01000311	53.816	degree	UO	UO:0000185	12.066	degree	UO	UO:0000185	Data compilation	48	Temperate	Poplar-Willow	Land Use Change	NA
Scientific literature	San José, J.J., Montes, R.A. and Rocha, C., 2003. Neotropical savanna converted to food cropping and cattle feeding systems: soil carbon and nitrogen changes over 30 years. Forest Ecology and Management, 184(1), pp.17-32.	Venezuela	GAZ	GAZ:00002931	cultivated environment	ENVO	ENVO:01000311	9.766	degree	UO	UO:0000185	-63.466	degree	UO	UO:0000185	Data compilation	49	Tropical	Brachiaria	Temporal information	NA
Scientific literature	San José, J.J., Montes, R.A. and Rocha, C., 2003. Neotropical savanna converted to food cropping and cattle feeding systems: soil carbon and nitrogen changes over 30 years. Forest Ecology and Management, 184(1), pp.17-32.	Venezuela	GAZ	GAZ:00002931	cultivated environment	ENVO	ENVO:01000311	9.766	degree	UO	UO:0000185	-63.466	degree	UO	UO:0000185	Data compilation	50	Tropical	Brachiaria	Land Use Change	5
Scientific literature	Toenshoff, C., Joergensen, R.G., Stuelpnagel, R. and Wachendorf, C., 2013. Dynamics of soil organic carbon fractions one year after the re-conversion of poplar and willow plantations to arable use and perennial grassland. Agriculture, ecosystems & environment, 174, pp.21-27.	Germany	GAZ	GAZ:00002646	cultivated environment	ENVO	ENVO:01000311	51.45	degree	UO	UO:0000185	9	degree	UO	UO:0000185	Data compilation	51	Temperate	Maize	Land Use Change_REVERSE	1
Scientific literature	Toenshoff, C., Joergensen, R.G., Stuelpnagel, R. and Wachendorf, C., 2013. Dynamics of soil organic carbon fractions one year after the re-conversion of poplar and willow plantations to arable use and perennial grassland. Agriculture, ecosystems & environment, 174, pp.21-27.	Germany	GAZ	GAZ:00002646	cultivated environment	ENVO	ENVO:01000311	51.45	degree	UO	UO:0000185	9	degree	UO	UO:0000185	Data compilation	52	Temperate	Ryegrass	Land Use Change_REVERSE	1
Scientific literature	Toenshoff, C., Joergensen, R.G., Stuelpnagel, R. and Wachendorf, C., 2013. Dynamics of soil organic carbon fractions one year after the re-conversion of poplar and willow plantations to arable use and perennial grassland. Agriculture, ecosystems & environment, 174, pp.21-27.	Germany	GAZ	GAZ:00002646	cultivated environment	ENVO	ENVO:01000311	51.45	degree	UO	UO:0000185	9	degree	UO	UO:0000185	Data compilation	53	Temperate	Maize	Land Use Change_REVERSE	1
Scientific literature	Toenshoff, C., Joergensen, R.G., Stuelpnagel, R. and Wachendorf, C., 2013. Dynamics of soil organic carbon fractions one year after the re-conversion of poplar and willow plantations to arable use and perennial grassland. Agriculture, ecosystems & environment, 174, pp.21-27.	Germany	GAZ	GAZ:00002646	cultivated environment	ENVO	ENVO:01000311	51.45	degree	UO	UO:0000185	9	degree	UO	UO:0000185	Data compilation	54	Temperate	Ryegrass	Land Use Change_REVERSE	1
Scientific literature	Toenshoff, C., Joergensen, R.G., Stuelpnagel, R. and Wachendorf, C., 2013. Dynamics of soil organic carbon fractions one year after the re-conversion of poplar and willow plantations to arable use and perennial grassland. Agriculture, ecosystems & environment, 174, pp.21-27.	Germany	GAZ	GAZ:00002646	cultivated environment	ENVO	ENVO:01000311	52.783	degree	UO	UO:0000185	7.733	degree	UO	UO:0000185	Data compilation	55	Temperate	Maize	Land Use Change_REVERSE	1
Scientific literature	Toenshoff, C., Joergensen, R.G., Stuelpnagel, R. and Wachendorf, C., 2013. Dynamics of soil organic carbon fractions one year after the re-conversion of poplar and willow plantations to arable use and perennial grassland. Agriculture, ecosystems & environment, 174, pp.21-27.	Germany	GAZ	GAZ:00002646	cultivated environment	ENVO	ENVO:01000311	52.783	degree	UO	UO:0000185	7.733	degree	UO	UO:0000185	Data compilation	56	Temperate	Ryegrass	Land Use Change_REVERSE	1
Scientific literature	Hansen, E.M., Christensen, B.T., Jensen, L.S. and Kristensen, K., 2004. Carbon sequestration in soil beneath long-term Miscanthus plantations as determined by 13C abundance. Biomass and Bioenergy, 26(2), pp.97-105	Kingdom of Denmark	GAZ	GAZ:00002635	cultivated environment	ENVO	ENVO:01000311	56.83	degree	UO	UO:0000185	9.43	degree	UO	UO:0000185	Data compilation	57	Temperate	Miscanthus	Land Use Change	9
Scientific literature	Hansen, E.M., Christensen, B.T., Jensen, L.S. and Kristensen, K., 2004. Carbon sequestration in soil beneath long-term Miscanthus plantations as determined by 13C abundance. Biomass and Bioenergy, 26(2), pp.97-105	Kingdom of Denmark	GAZ	GAZ:00002635	cultivated environment	ENVO	ENVO:01000311	56.83	degree	UO	UO:0000185	9.43	degree	UO	UO:0000185	Data compilation	58	Temperate	Miscanthus	Land Use Change	9
Scientific literature	Hansen, E.M., Christensen, B.T., Jensen, L.S. and Kristensen, K., 2004. Carbon sequestration in soil beneath long-term Miscanthus plantations as determined by 13C abundance. Biomass and Bioenergy, 26(2), pp.97-105	Kingdom of Denmark	GAZ	GAZ:00002635	cultivated environment	ENVO	ENVO:01000311	56.83	degree	UO	UO:0000185	9.43	degree	UO	UO:0000185	Data compilation	59	Temperate	Miscanthus	Land Use Change	9
Scientific literature	Hansen, E.M., Christensen, B.T., Jensen, L.S. and Kristensen, K., 2004. Carbon sequestration in soil beneath long-term Miscanthus plantations as determined by 13C abundance. Biomass and Bioenergy, 26(2), pp.97-105	Kingdom of Denmark	GAZ	GAZ:00002635	cultivated environment	ENVO	ENVO:01000311	56.83	degree	UO	UO:0000185	9.43	degree	UO	UO:0000185	Data compilation	60	Temperate	Miscanthus	Land Use Change	6
Scientific literature	Felten, D. and Emmerling, C., 2012. Accumulation of Miscanthus?derived carbon in soils in relation to soil depth and duration of land use under commercial farming conditions. Journal of Plant Nutrition and Soil Science, 175(5), pp.661-670.	Germany	GAZ	GAZ:00002646	cultivated environment	ENVO	ENVO:01000311	49.811	degree	UO	UO:0000185	6.72	degree	UO	UO:0000185	Data compilation	61	Temperate	Miscanthus	Land Use Change	2
Scientific literature	Felten, D. and Emmerling, C., 2012. Accumulation of Miscanthus?derived carbon in soils in relation to soil depth and duration of land use under commercial farming conditions. Journal of Plant Nutrition and Soil Science, 175(5), pp.661-670.	Germany	GAZ	GAZ:00002646	cultivated environment	ENVO	ENVO:01000311	49.811	degree	UO	UO:0000185	6.72	degree	UO	UO:0000185	Data compilation	62	Temperate	Miscanthus	Land Use Change	5
Scientific literature	Felten, D. and Emmerling, C., 2012. Accumulation of Miscanthus?derived carbon in soils in relation to soil depth and duration of land use under commercial farming conditions. Journal of Plant Nutrition and Soil Science, 175(5), pp.661-670.	Germany	GAZ	GAZ:00002646	cultivated environment	ENVO	ENVO:01000311	49.811	degree	UO	UO:0000185	6.72	degree	UO	UO:0000185	Data compilation	63	Temperate	Miscanthus	Land Use Change	16
Scientific literature	Zimmermann, J., Dauber, J. and Jones, M.B., 2012. Soil carbon sequestration during the establishment phase of Miscanthus× giganteus: a regional?scale study on commercial farms using 13C natural abundance. GCB Bioenergy, 4(4), pp.453-461.	Republic of Ireland	GAZ	GAZ:00002943	cultivated environment	ENVO	ENVO:01000311	52.3369	degree	UO	UO:0000185	-6.4633	degree	UO	UO:0000185	Data compilation	64	Temperate	Miscanthus	Land Use Change	2
Scientific literature	Zimmermann, J., Dauber, J. and Jones, M.B., 2012. Soil carbon sequestration during the establishment phase of Miscanthus× giganteus: a regional?scale study on commercial farms using 13C natural abundance. GCB Bioenergy, 4(4), pp.453-461.	Republic of Ireland	GAZ	GAZ:00002943	cultivated environment	ENVO	ENVO:01000311	52.3369	degree	UO	UO:0000185	-6.4633	degree	UO	UO:0000185	Data compilation	65	Temperate	Miscanthus	Land Use Change	2
Scientific literature	Zimmermann, J., Dauber, J. and Jones, M.B., 2012. Soil carbon sequestration during the establishment phase of Miscanthus× giganteus: a regional?scale study on commercial farms using 13C natural abundance. GCB Bioenergy, 4(4), pp.453-461.	Republic of Ireland	GAZ	GAZ:00002943	cultivated environment	ENVO	ENVO:01000311	52.3369	degree	UO	UO:0000185	-6.4633	degree	UO	UO:0000185	Data compilation	66	Temperate	Miscanthus	Land Use Change	2
Scientific literature	Zimmermann, J., Dauber, J. and Jones, M.B., 2012. Soil carbon sequestration during the establishment phase of Miscanthus× giganteus: a regional?scale study on commercial farms using 13C natural abundance. GCB Bioenergy, 4(4), pp.453-461.	Republic of Ireland	GAZ	GAZ:00002943	cultivated environment	ENVO	ENVO:01000311	52.3369	degree	UO	UO:0000185	-6.4633	degree	UO	UO:0000185	Data compilation	67	Temperate	Miscanthus	Land Use Change	2
Scientific literature	Zimmermann, J., Dauber, J. and Jones, M.B., 2012. Soil carbon sequestration during the establishment phase of Miscanthus× giganteus: a regional?scale study on commercial farms using 13C natural abundance. GCB Bioenergy, 4(4), pp.453-461.	Republic of Ireland	GAZ	GAZ:00002943	cultivated environment	ENVO	ENVO:01000311	52.3369	degree	UO	UO:0000185	-6.4633	degree	UO	UO:0000185	Data compilation	68	Temperate	Miscanthus	Land Use Change	2
Scientific literature	Zimmermann, J., Dauber, J. and Jones, M.B., 2012. Soil carbon sequestration during the establishment phase of Miscanthus× giganteus: a regional?scale study on commercial farms using 13C natural abundance. GCB Bioenergy, 4(4), pp.453-461.	Republic of Ireland	GAZ	GAZ:00002943	cultivated environment	ENVO	ENVO:01000311	52.3369	degree	UO	UO:0000185	-6.4633	degree	UO	UO:0000185	Data compilation	69	Temperate	Miscanthus	Land Use Change	2
Scientific literature	Zimmermann, J., Dauber, J. and Jones, M.B., 2012. Soil carbon sequestration during the establishment phase of Miscanthus× giganteus: a regional?scale study on commercial farms using 13C natural abundance. GCB Bioenergy, 4(4), pp.453-461.	Republic of Ireland	GAZ	GAZ:00002943	cultivated environment	ENVO	ENVO:01000311	52.3369	degree	UO	UO:0000185	-6.4633	degree	UO	UO:0000185	Data compilation	70	Temperate	Miscanthus	Land Use Change	2
Scientific literature	Zimmermann, J., Dauber, J. and Jones, M.B., 2012. Soil carbon sequestration during the establishment phase of Miscanthus× giganteus: a regional?scale study on commercial farms using 13C natural abundance. GCB Bioenergy, 4(4), pp.453-461.	Republic of Ireland	GAZ	GAZ:00002943	cultivated environment	ENVO	ENVO:01000311	52.3369	degree	UO	UO:0000185	-6.4633	degree	UO	UO:0000185	Data compilation	71	Temperate	Miscanthus	Land Use Change	2
Scientific literature	Zimmermann, J., Dauber, J. and Jones, M.B., 2012. Soil carbon sequestration during the establishment phase of Miscanthus× giganteus: a regional?scale study on commercial farms using 13C natural abundance. GCB Bioenergy, 4(4), pp.453-461.	Republic of Ireland	GAZ	GAZ:00002943	cultivated environment	ENVO	ENVO:01000311	52.3369	degree	UO	UO:0000185	-6.4633	degree	UO	UO:0000185	Data compilation	72	Temperate	Miscanthus	Land Use Change	2
Scientific literature	Zimmermann, J., Dauber, J. and Jones, M.B., 2012. Soil carbon sequestration during the establishment phase of Miscanthus× giganteus: a regional?scale study on commercial farms using 13C natural abundance. GCB Bioenergy, 4(4), pp.453-461.	Republic of Ireland	GAZ	GAZ:00002943	cultivated environment	ENVO	ENVO:01000311	52.3369	degree	UO	UO:0000185	-6.4633	degree	UO	UO:0000185	Data compilation	73	Temperate	Miscanthus	Land Use Change	2
Scientific literature	Zimmermann, J., Dauber, J. and Jones, M.B., 2012. Soil carbon sequestration during the establishment phase of Miscanthus× giganteus: a regional?scale study on commercial farms using 13C natural abundance. GCB Bioenergy, 4(4), pp.453-461.	Republic of Ireland	GAZ	GAZ:00002943	cultivated environment	ENVO	ENVO:01000311	52.3369	degree	UO	UO:0000185	-6.4633	degree	UO	UO:0000185	Data compilation	74	Temperate	Miscanthus	Land Use Change	2
Scientific literature	Zimmermann, J., Dauber, J. and Jones, M.B., 2012. Soil carbon sequestration during the establishment phase of Miscanthus× giganteus: a regional?scale study on commercial farms using 13C natural abundance. GCB Bioenergy, 4(4), pp.453-461.	Republic of Ireland	GAZ	GAZ:00002943	cultivated environment	ENVO	ENVO:01000311	52.3369	degree	UO	UO:0000185	-6.4633	degree	UO	UO:0000185	Data compilation	75	Temperate	Miscanthus	Land Use Change	2
Scientific literature	Zimmermann, J., Dauber, J. and Jones, M.B., 2012. Soil carbon sequestration during the establishment phase of Miscanthus× giganteus: a regional?scale study on commercial farms using 13C natural abundance. GCB Bioenergy, 4(4), pp.453-461.	Republic of Ireland	GAZ	GAZ:00002943	cultivated environment	ENVO	ENVO:01000311	52.3369	degree	UO	UO:0000185	-6.4633	degree	UO	UO:0000185	Data compilation	76	Temperate	Miscanthus	Land Use Change	2
Scientific literature	Zimmermann, J., Dauber, J. and Jones, M.B., 2012. Soil carbon sequestration during the establishment phase of Miscanthus× giganteus: a regional?scale study on commercial farms using 13C natural abundance. GCB Bioenergy, 4(4), pp.453-461.	Republic of Ireland	GAZ	GAZ:00002943	cultivated environment	ENVO	ENVO:01000311	52.3369	degree	UO	UO:0000185	-6.4633	degree	UO	UO:0000185	Data compilation	77	Temperate	Miscanthus	Land Use Change	2
Scientific literature	Zimmermann, J., Dauber, J. and Jones, M.B., 2012. Soil carbon sequestration during the establishment phase of Miscanthus× giganteus: a regional?scale study on commercial farms using 13C natural abundance. GCB Bioenergy, 4(4), pp.453-461.	Republic of Ireland	GAZ	GAZ:00002943	cultivated environment	ENVO	ENVO:01000311	52.3369	degree	UO	UO:0000185	-6.4633	degree	UO	UO:0000185	Data compilation	78	Temperate	Miscanthus	Land Use Change	2
Scientific literature	Zimmermann, J., Dauber, J. and Jones, M.B., 2012. Soil carbon sequestration during the establishment phase of Miscanthus× giganteus: a regional?scale study on commercial farms using 13C natural abundance. GCB Bioenergy, 4(4), pp.453-461.	Republic of Ireland	GAZ	GAZ:00002943	cultivated environment	ENVO	ENVO:01000311	52.3369	degree	UO	UO:0000185	-6.4633	degree	UO	UO:0000185	Data compilation	79	Temperate	Miscanthus	Land Use Change	2
Scientific literature	Gama-Rodrigues, E.F., nair, P.R., nair, V.D., Gama-Rodrigues, A.C., Baligar, V.C. and Machado, R.C., 2010. Carbon storage in soil size fractions under two cacao agroforestry systems in Bahia, Brazil. Environmental management, 45(2), pp.274-283.	Brazil	GAZ	GAZ:00002828	cultivated environment	ENVO	ENVO:01000311	-14	degree	UO	UO:0000185	-39.333	degree	UO	UO:0000185	Data compilation	80	Tropical	Cocoa	Land Use Change	20
Scientific literature	Gama-Rodrigues, E.F., nair, P.R., nair, V.D., Gama-Rodrigues, A.C., Baligar, V.C. and Machado, R.C., 2010. Carbon storage in soil size fractions under two cacao agroforestry systems in Bahia, Brazil. Environmental management, 45(2), pp.274-283.	Brazil	GAZ	GAZ:00002828	cultivated environment	ENVO	ENVO:01000311	-14	degree	UO	UO:0000185	-39.333	degree	UO	UO:0000185	Data compilation	81	Tropical	Cocoa	Land Use Change	20
Scientific literature	Cattaneo, F., Barbanti, L., Gioacchini, P., Ciavatta, C. and Marzadori, C., 2014. 13C abundance shows effective soil carbon sequestration in Miscanthus and giant reed compared to arable crops under Mediterranean climate. Biology and fertility of soils, 50(7), pp.1121-1128.	Italy	GAZ	GAZ:00002650	cultivated environment	ENVO	ENVO:01000311	44.55	degree	UO	UO:0000185	11.35	degree	UO	UO:0000185	Data compilation	82	Mediterranean	Miscanthus	Land Use Change	10
Scientific literature	Cattaneo, F., Barbanti, L., Gioacchini, P., Ciavatta, C. and Marzadori, C., 2014. 13C abundance shows effective soil carbon sequestration in Miscanthus and giant reed compared to arable crops under Mediterranean climate. Biology and fertility of soils, 50(7), pp.1121-1128.	Italy	GAZ	GAZ:00002650	cultivated environment	ENVO	ENVO:01000311	44.55	degree	UO	UO:0000185	11.35	degree	UO	UO:0000185	Data compilation	83	Mediterranean	Giant_reed	Land Use Change	10
Scientific literature	Dufossé, K., Drewer, J., Gabrielle, B. and Drouet, J.L., 2014. Effects of a 20-year old Miscanthus× giganteus stand and its removal on soil characteristics and greenhouse gas emissions. Biomass and Bioenergy, 69, pp.198-210.	French Republic	GAZ	GAZ:00002940	cultivated environment	ENVO	ENVO:01000311	48.85	degree	UO	UO:0000185	1.966	degree	UO	UO:0000185	Data compilation	84	Temperate	Miscanthus	Land Use Change	20
Scientific literature	Follett, R.F., Vogel, K.P., Varvel, G.E., Mitchell, R.B. and Kimble, J., 2012. Soil carbon sequestration by switchgrass and no-till maize grown for bioenergy. BioEnergy Research, 5(4), pp.866-875.	United States of America	GAZ	GAZ:00002459	cultivated environment	ENVO	ENVO:01000311	41.151	degree	UO	UO:0000185	96.401	degree	UO	UO:0000185	Data compilation	85	Boreal	Switchgrass	Change in management from conventional to SMART	NA
Scientific literature	Follett, R.F., Vogel, K.P., Varvel, G.E., Mitchell, R.B. and Kimble, J., 2012. Soil carbon sequestration by switchgrass and no-till maize grown for bioenergy. BioEnergy Research, 5(4), pp.866-875.	United States of America	GAZ	GAZ:00002459	cultivated environment	ENVO	ENVO:01000311	41.151	degree	UO	UO:0000185	96.401	degree	UO	UO:0000185	Data compilation	86	Boreal	Switchgrass	Change in management from conventional to SMART	NA
Scientific literature	Follett, R.F., Vogel, K.P., Varvel, G.E., Mitchell, R.B. and Kimble, J., 2012. Soil carbon sequestration by switchgrass and no-till maize grown for bioenergy. BioEnergy Research, 5(4), pp.866-875.	United States of America	GAZ	GAZ:00002459	cultivated environment	ENVO	ENVO:01000311	41.151	degree	UO	UO:0000185	96.401	degree	UO	UO:0000185	Data compilation	87	Boreal	Switchgrass	Change in management from conventional to SMART	NA
Scientific literature	Follett, R.F., Vogel, K.P., Varvel, G.E., Mitchell, R.B. and Kimble, J., 2012. Soil carbon sequestration by switchgrass and no-till maize grown for bioenergy. BioEnergy Research, 5(4), pp.866-875.	United States of America	GAZ	GAZ:00002459	cultivated environment	ENVO	ENVO:01000311	41.151	degree	UO	UO:0000185	96.401	degree	UO	UO:0000185	Data compilation	88	Boreal	Switchgrass	Temporal information	NA
Scientific literature	Fultz, L.M., Moore-Kucera, J., Zobeck, T.M., Acosta-Martínez, V., Wester, D.B. and Allen, V.G., 2013. Organic carbon dynamics and soil stability in five semiarid agroecosystems. Agriculture, ecosystems & environment, 181, pp.231-240.	United States of America	GAZ	GAZ:00002459	cultivated environment	ENVO	ENVO:01000311	33.73404	degree	UO	UO:0000185	-101.7387	degree	UO	UO:0000185	Data compilation	89	Arid	Cotton	Land Use Change	5
Scientific literature	Fultz, L.M., Moore-Kucera, J., Zobeck, T.M., Acosta-Martínez, V., Wester, D.B. and Allen, V.G., 2013. Organic carbon dynamics and soil stability in five semiarid agroecosystems. Agriculture, ecosystems & environment, 181, pp.231-240.	United States of America	GAZ	GAZ:00002459	cultivated environment	ENVO	ENVO:01000311	33.73404	degree	UO	UO:0000185	-101.7387	degree	UO	UO:0000185	Data compilation	90	Arid	Cotton	Land Use Change	5
Scientific literature	Fultz, L.M., Moore-Kucera, J., Zobeck, T.M., Acosta-Martínez, V., Wester, D.B. and Allen, V.G., 2013. Organic carbon dynamics and soil stability in five semiarid agroecosystems. Agriculture, ecosystems & environment, 181, pp.231-240.	United States of America	GAZ	GAZ:00002459	cultivated environment	ENVO	ENVO:01000311	33.73404	degree	UO	UO:0000185	-101.7387	degree	UO	UO:0000185	Data compilation	91	Arid	Cotton	Land Use Change	5
Scientific literature	Fultz, L.M., Moore-Kucera, J., Zobeck, T.M., Acosta-Martínez, V., Wester, D.B. and Allen, V.G., 2013. Organic carbon dynamics and soil stability in five semiarid agroecosystems. Agriculture, ecosystems & environment, 181, pp.231-240.	United States of America	GAZ	GAZ:00002459	cultivated environment	ENVO	ENVO:01000311	33.73404	degree	UO	UO:0000185	-101.7387	degree	UO	UO:0000185	Data compilation	92	Arid	Cotton	Land Use Change	5
Scientific literature	Glisczynski, F.V., Pude, R., Amelung, W. and Sandhage?Hofmann, A., 2016. Biochar?compost substrates in short?rotation coppice: Effects on soil and trees in a three?year field experiment. Journal of Plant Nutrition and Soil Science, 179(4), pp.574-583	Germany	GAZ	GAZ:00002646	cultivated environment	ENVO	ENVO:01000311	50.593	degree	UO	UO:0000185	6.9861	degree	UO	UO:0000185	Data compilation	93	Temperate	Poplar	Change in management from conventional to SMART	NA
Scientific literature	Glisczynski, F.V., Pude, R., Amelung, W. and Sandhage?Hofmann, A., 2016. Biochar?compost substrates in short?rotation coppice: Effects on soil and trees in a three?year field experiment. Journal of Plant Nutrition and Soil Science, 179(4), pp.574-583	Germany	GAZ	GAZ:00002646	cultivated environment	ENVO	ENVO:01000311	50.593	degree	UO	UO:0000185	6.9861	degree	UO	UO:0000185	Data compilation	94	Temperate	Willow	Change in management from conventional to SMART	NA
Scientific literature	Glisczynski, F.V., Pude, R., Amelung, W. and Sandhage?Hofmann, A., 2016. Biochar?compost substrates in short?rotation coppice: Effects on soil and trees in a three?year field experiment. Journal of Plant Nutrition and Soil Science, 179(4), pp.574-583	Germany	GAZ	GAZ:00002646	cultivated environment	ENVO	ENVO:01000311	50.593	degree	UO	UO:0000185	6.9861	degree	UO	UO:0000185	Data compilation	95	Temperate	Alder	Change in management from conventional to SMART	NA
Scientific literature	Lockwell, J., Guidi, W. and Labrecque, M., 2012. Soil carbon sequestration potential of willows in short-rotation coppice established on abandoned farm lands. Plant and soil, 360(1-2), pp.299-318.	Canada	GAZ	GAZ:00002560	cultivated environment	ENVO	ENVO:01000311	45.616	degree	UO	UO:0000185	-73.833	degree	UO	UO:0000185	Data compilation	96	Boreal	Willow	Land Use Change	1
Scientific literature	Lockwell, J., Guidi, W. and Labrecque, M., 2012. Soil carbon sequestration potential of willows in short-rotation coppice established on abandoned farm lands. Plant and soil, 360(1-2), pp.299-318.	Canada	GAZ	GAZ:00002560	cultivated environment	ENVO	ENVO:01000311	45.616	degree	UO	UO:0000185	-73.833	degree	UO	UO:0000185	Data compilation	97	Boreal	Willow	Land Use Change	1
Scientific literature	Lockwell, J., Guidi, W. and Labrecque, M., 2012. Soil carbon sequestration potential of willows in short-rotation coppice established on abandoned farm lands. Plant and soil, 360(1-2), pp.299-318.	Canada	GAZ	GAZ:00002560	cultivated environment	ENVO	ENVO:01000311	45.616	degree	UO	UO:0000185	-73.833	degree	UO	UO:0000185	Data compilation	98	Boreal	Willow	Land Use Change	2
Scientific literature	Lockwell, J., Guidi, W. and Labrecque, M., 2012. Soil carbon sequestration potential of willows in short-rotation coppice established on abandoned farm lands. Plant and soil, 360(1-2), pp.299-318.	Canada	GAZ	GAZ:00002560	cultivated environment	ENVO	ENVO:01000311	45.616	degree	UO	UO:0000185	-73.833	degree	UO	UO:0000185	Data compilation	99	Boreal	Willow	Land Use Change	2
Scientific literature	Lockwell, J., Guidi, W. and Labrecque, M., 2012. Soil carbon sequestration potential of willows in short-rotation coppice established on abandoned farm lands. Plant and soil, 360(1-2), pp.299-318.	Canada	GAZ	GAZ:00002560	cultivated environment	ENVO	ENVO:01000311	45.616	degree	UO	UO:0000185	-73.833	degree	UO	UO:0000185	Data compilation	100	Boreal	Willow	Temporal information	2
Scientific literature	Lockwell, J., Guidi, W. and Labrecque, M., 2012. Soil carbon sequestration potential of willows in short-rotation coppice established on abandoned farm lands. Plant and soil, 360(1-2), pp.299-318.	Canada	GAZ	GAZ:00002560	cultivated environment	ENVO	ENVO:01000311	45.1333	degree	UO	UO:0000185	-74.133	degree	UO	UO:0000185	Data compilation	101	Boreal	Willow	Land Use Change	9
Scientific literature	Lockwell, J., Guidi, W. and Labrecque, M., 2012. Soil carbon sequestration potential of willows in short-rotation coppice established on abandoned farm lands. Plant and soil, 360(1-2), pp.299-318.	Canada	GAZ	GAZ:00002560	cultivated environment	ENVO	ENVO:01000311	45.1333	degree	UO	UO:0000185	-74.133	degree	UO	UO:0000185	Data compilation	102	Boreal	Willow	Land Use Change	9
Scientific literature	Medinski, T.V., Freese, D., Böhm, C. and Slazak, A., 2014. Soil carbon fractions in short rotation poplar and black locust coppices, Germany. Agroforestry systems, 88(3), pp.505-515.	Germany	GAZ	GAZ:00002646	cultivated environment	ENVO	ENVO:01000311	51.066	degree	UO	UO:0000185	8.73	degree	UO	UO:0000185	Data compilation	103	Boreal	Poplar	Land Use Change	3
Scientific literature	Medinski, T.V., Freese, D., Böhm, C. and Slazak, A., 2014. Soil carbon fractions in short rotation poplar and black locust coppices, Germany. Agroforestry systems, 88(3), pp.505-515.	Germany	GAZ	GAZ:00002646	cultivated environment	ENVO	ENVO:01000311	51.066	degree	UO	UO:0000185	8.73	degree	UO	UO:0000185	Data compilation	104	Boreal	Poplar	Land Use Change	3
Scientific literature	Medinski, T.V., Freese, D., Böhm, C. and Slazak, A., 2014. Soil carbon fractions in short rotation poplar and black locust coppices, Germany. Agroforestry systems, 88(3), pp.505-515.	Germany	GAZ	GAZ:00002646	cultivated environment	ENVO	ENVO:01000311	51	degree	UO	UO:0000185	11.65	degree	UO	UO:0000185	Data compilation	105	Boreal	Poplar	Land Use Change	3
Scientific literature	Medinski, T.V., Freese, D., Böhm, C. and Slazak, A., 2014. Soil carbon fractions in short rotation poplar and black locust coppices, Germany. Agroforestry systems, 88(3), pp.505-515.	Germany	GAZ	GAZ:00002646	cultivated environment	ENVO	ENVO:01000311	51	degree	UO	UO:0000185	11.65	degree	UO	UO:0000185	Data compilation	106	Boreal	Poplar	Land Use Change	3
Scientific literature	Medinski, T.V., Freese, D., Böhm, C. and Slazak, A., 2014. Soil carbon fractions in short rotation poplar and black locust coppices, Germany. Agroforestry systems, 88(3), pp.505-515.	Germany	GAZ	GAZ:00002646	cultivated environment	ENVO	ENVO:01000311	51.7833	degree	UO	UO:0000185	14.616	degree	UO	UO:0000185	Data compilation	107	Boreal	Black_locust	Land Use Change	3
Scientific literature	Medinski, T.V., Freese, D., Böhm, C. and Slazak, A., 2014. Soil carbon fractions in short rotation poplar and black locust coppices, Germany. Agroforestry systems, 88(3), pp.505-515.	Germany	GAZ	GAZ:00002646	cultivated environment	ENVO	ENVO:01000311	51.7833	degree	UO	UO:0000185	14.616	degree	UO	UO:0000185	Data compilation	108	Boreal	Poplar	Land Use Change	3
Scientific literature	Nemeth, D., Lambrinos, J.G. and Strik, B.C., 2017. The effects of long-term management on patterns of carbon storage in a northern highbush blueberry production system. Science of The Total Environment, 579, pp.1084-1093.	United States of America	GAZ	GAZ:00002459	cultivated environment	ENVO	ENVO:01000311	39.7	degree	UO	UO:0000185	-104.8	degree	UO	UO:0000185	Data compilation	109	Temperate	Blueberry	Change in management from conventional to SMART	9
Scientific literature	Nemeth, D., Lambrinos, J.G. and Strik, B.C., 2017. The effects of long-term management on patterns of carbon storage in a northern highbush blueberry production system. Science of The Total Environment, 579, pp.1084-1093.	United States of America	GAZ	GAZ:00002459	cultivated environment	ENVO	ENVO:01000311	39.7	degree	UO	UO:0000185	-104.8	degree	UO	UO:0000185	Data compilation	110	Temperate	Blueberry	Change in management from conventional to SMART	9
Scientific literature	Nemeth, D., Lambrinos, J.G. and Strik, B.C., 2017. The effects of long-term management on patterns of carbon storage in a northern highbush blueberry production system. Science of The Total Environment, 579, pp.1084-1093.	United States of America	GAZ	GAZ:00002459	cultivated environment	ENVO	ENVO:01000311	39.7	degree	UO	UO:0000185	-104.8	degree	UO	UO:0000185	Data compilation	111	Temperate	Blueberry	Change in management from conventional to SMART	9
Scientific literature	Nemeth, D., Lambrinos, J.G. and Strik, B.C., 2017. The effects of long-term management on patterns of carbon storage in a northern highbush blueberry production system. Science of The Total Environment, 579, pp.1084-1093.	United States of America	GAZ	GAZ:00002459	cultivated environment	ENVO	ENVO:01000311	39.7	degree	UO	UO:0000185	-104.8	degree	UO	UO:0000185	Data compilation	112	Temperate	Blueberry	Change in management from conventional to SMART	9
Scientific literature	Nemeth, D., Lambrinos, J.G. and Strik, B.C., 2017. The effects of long-term management on patterns of carbon storage in a northern highbush blueberry production system. Science of The Total Environment, 579, pp.1084-1093.	United States of America	GAZ	GAZ:00002459	cultivated environment	ENVO	ENVO:01000311	39.7	degree	UO	UO:0000185	-104.8	degree	UO	UO:0000185	Data compilation	113	Temperate	Blueberry	Temporal information	10
Scientific literature	Matos, E.S., Freese, D., Böhm, C., Quinkenstein, A. and Hüttl, R.F., 2012. Organic matter dynamics in reclaimed lignite mine soils under Robinia pseudoacacia L. plantations of different ages in Germany. Communications in soil science and plant analysis, 43(5), pp.745-755.	Germany	GAZ	GAZ:00002646	cultivated environment	ENVO	ENVO:01000311	51.6	degree	UO	UO:0000185	14.3	degree	UO	UO:0000185	Data compilation	114	Temperate	Black_locust	Temporal information	14
Scientific literature	Matos, E.S., Freese, D., Böhm, C., Quinkenstein, A. and Hüttl, R.F., 2012. Organic matter dynamics in reclaimed lignite mine soils under Robinia pseudoacacia L. plantations of different ages in Germany. Communications in soil science and plant analysis, 43(5), pp.745-755.	Germany	GAZ	GAZ:00002646	cultivated environment	ENVO	ENVO:01000311	51.6	degree	UO	UO:0000185	14.3	degree	UO	UO:0000185	Data compilation	115	Temperate	Black_locust	Temporal information	14
Scientific literature	Matos, E.S., Freese, D., Böhm, C., Quinkenstein, A. and Hüttl, R.F., 2012. Organic matter dynamics in reclaimed lignite mine soils under Robinia pseudoacacia L. plantations of different ages in Germany. Communications in soil science and plant analysis, 43(5), pp.745-755.	Germany	GAZ	GAZ:00002646	cultivated environment	ENVO	ENVO:01000311	51.6	degree	UO	UO:0000185	14.3	degree	UO	UO:0000185	Data compilation	116	Temperate	Black_locust	Temporal information	14
Scientific literature	Davis, M.P., David, M.B., Voigt, T.B. and Mitchell, C.A., 2015. Effect of nitrogen addition on Miscanthus× giganteus yield, nitrogen losses, and soil organic matter across five sites. GCB Bioenergy, 7(6), pp.1222-1231.	United States of America	GAZ	GAZ:00002459	cultivated environment	ENVO	ENVO:01000311	40.1055	degree	UO	UO:0000185	-88.32166	degree	UO	UO:0000185	Data compilation	117	Temperate	Miscanthus	Temporal information	4
Scientific literature	Davis, M.P., David, M.B., Voigt, T.B. and Mitchell, C.A., 2015. Effect of nitrogen addition on Miscanthus× giganteus yield, nitrogen losses, and soil organic matter across five sites. GCB Bioenergy, 7(6), pp.1222-1231.	United States of America	GAZ	GAZ:00002459	cultivated environment	ENVO	ENVO:01000311	38.129	degree	UO	UO:0000185	-84.5022	degree	UO	UO:0000185	Data compilation	118	Temperate	Miscanthus	Temporal information	4
Scientific literature	Davis, M.P., David, M.B., Voigt, T.B. and Mitchell, C.A., 2015. Effect of nitrogen addition on Miscanthus× giganteus yield, nitrogen losses, and soil organic matter across five sites. GCB Bioenergy, 7(6), pp.1222-1231.	United States of America	GAZ	GAZ:00002459	cultivated environment	ENVO	ENVO:01000311	41.168	degree	UO	UO:0000185	-96.469	degree	UO	UO:0000185	Data compilation	119	Temperate	Miscanthus	Temporal information	4
Scientific literature	Davis, M.P., David, M.B., Voigt, T.B. and Mitchell, C.A., 2015. Effect of nitrogen addition on Miscanthus× giganteus yield, nitrogen losses, and soil organic matter across five sites. GCB Bioenergy, 7(6), pp.1222-1231.	United States of America	GAZ	GAZ:00002459	cultivated environment	ENVO	ENVO:01000311	41.225	degree	UO	UO:0000185	-74.248	degree	UO	UO:0000185	Data compilation	120	Temperate	Miscanthus	Temporal information	4
Scientific literature	Harris, Z.M., Alberti, G., Viger, M., Jenkins, J.R., Rowe, R., Mcnamara, N.P. and Taylor, G., 2017. Land?use change to bioenergy: grassland to short rotation coppice willow has an improved carbon balance. GCB Bioenergy, 9(2), pp.469-484.	United Kingdom	GAZ	GAZ:00002637	cultivated environment	ENVO	ENVO:01000311	50.966	degree	UO	UO:0000185	-0.45	degree	UO	UO:0000185	Data compilation	121	Temperate	Willow	Land Use Change	3
Scientific literature	Kahle, P., Beuch, S., Boelcke, B., Leinweber, P. and Schulten, H.R., 2001. Cropping of Miscanthus in Central Europe: biomass production and influence on nutrients and soil organic matter. European Journal of Agronomy, 15(3), pp.171-184.	Germany	GAZ	GAZ:00002646	cultivated environment	ENVO	ENVO:01000311	53.878	degree	UO	UO:0000185	12.617	degree	UO	UO:0000185	Data compilation	122	Temperate	Miscanthus	Temporal information	9
Scientific literature	Kahle, P., Beuch, S., Boelcke, B., Leinweber, P. and Schulten, H.R., 2001. Cropping of Miscanthus in Central Europe: biomass production and influence on nutrients and soil organic matter. European Journal of Agronomy, 15(3), pp.171-184.	Germany	GAZ	GAZ:00002646	cultivated environment	ENVO	ENVO:01000311	52.62	degree	UO	UO:0000185	10.814	degree	UO	UO:0000185	Data compilation	123	Temperate	Miscanthus	Temporal information	7
Scientific literature	Kahle, P., Beuch, S., Boelcke, B., Leinweber, P. and Schulten, H.R., 2001. Cropping of Miscanthus in Central Europe: biomass production and influence on nutrients and soil organic matter. European Journal of Agronomy, 15(3), pp.171-184.	Germany	GAZ	GAZ:00002646	cultivated environment	ENVO	ENVO:01000311	49.869	degree	UO	UO:0000185	9.908	degree	UO	UO:0000185	Data compilation	124	Temperate	Miscanthus	Temporal information	8
Scientific literature	Kahle, P., Beuch, S., Boelcke, B., Leinweber, P. and Schulten, H.R., 2001. Cropping of Miscanthus in Central Europe: biomass production and influence on nutrients and soil organic matter. European Journal of Agronomy, 15(3), pp.171-184.	Germany	GAZ	GAZ:00002646	cultivated environment	ENVO	ENVO:01000311	49.869	degree	UO	UO:0000185	9.908	degree	UO	UO:0000185	Data compilation	125	Temperate	Miscanthus	Temporal information	8
Scientific literature	Melo, V.F., Orrutéa, A.G., Motta, A.C.V. and Testoni, S.A., 2017. Land Use and Changes in Soil Morphology and Physical-Chemical Properties in Southern Amazon. Revista Brasileira de Ciência do Solo, 41.	Brazil	GAZ	GAZ:00002828	cultivated environment	ENVO	ENVO:01000311	-11.478	degree	UO	UO:0000185	-61.379	degree	UO	UO:0000185	Data compilation	126	Tropical	Coffee	Land Use Change	11
Scientific literature	Melo, V.F., Orrutéa, A.G., Motta, A.C.V. and Testoni, S.A., 2017. Land Use and Changes in Soil Morphology and Physical-Chemical Properties in Southern Amazon. Revista Brasileira de Ciência do Solo, 41.	Brazil	GAZ	GAZ:00002828	cultivated environment	ENVO	ENVO:01000311	-11.478	degree	UO	UO:0000185	-61.379	degree	UO	UO:0000185	Data compilation	127	Tropical	Coffee	Land Use Change	11
Scientific literature	Melo, V.F., Orrutéa, A.G., Motta, A.C.V. and Testoni, S.A., 2017. Land Use and Changes in Soil Morphology and Physical-Chemical Properties in Southern Amazon. Revista Brasileira de Ciência do Solo, 41.	Brazil	GAZ	GAZ:00002828	cultivated environment	ENVO	ENVO:01000311	-11.478	degree	UO	UO:0000185	-61.379	degree	UO	UO:0000185	Data compilation	128	Tropical	Coffee	Land Use Change	11
Scientific literature	Pellegrino, E., Di Bene, C., Tozzini, C. and Bonari, E., 2011. Impact on soil quality of a 10-year-old short-rotation coppice poplar stand compared with intensive agricultural and uncultivated systems in a Mediterranean area. Agriculture, ecosystems & environment, 140(1), pp.245-254.	Italy	GAZ	GAZ:00002650	cultivated environment	ENVO	ENVO:01000311	43.66	degree	UO	UO:0000185	10.4	degree	UO	UO:0000185	Data compilation	129	Mediterranean	Poplar	Land Use Change	10
Scientific literature	Pellegrino, E., Di Bene, C., Tozzini, C. and Bonari, E., 2011. Impact on soil quality of a 10-year-old short-rotation coppice poplar stand compared with intensive agricultural and uncultivated systems in a Mediterranean area. Agriculture, ecosystems & environment, 140(1), pp.245-254.	Italy	GAZ	GAZ:00002650	cultivated environment	ENVO	ENVO:01000311	43.66	degree	UO	UO:0000185	10.4	degree	UO	UO:0000185	Data compilation	130	Mediterranean	Poplar	Change in management from conventional to SMART	10
Scientific literature	Alguacil, M. M., Torrecillas, E., García-Orenes, F., & Roldán, A. 2014. Changes in the composition and diversity of AMF communities mediated by management practices in a Mediterranean soil are related with increases in soil biological activity. Soil Biology and Biochemistry, 76, 34-44.	Kingdom of Spain	GAZ	GAZ:00000591	cultivated environment	ENVO	ENVO:01000311	38.833	degree	UO	UO:0000185	-0.7	degree	UO	UO:0000185	Data compilation	131	Arid	Olive	Change in management from conventional to SMART	8
Scientific literature	Alguacil, M. M., Torrecillas, E., García-Orenes, F., & Roldán, A. 2014. Changes in the composition and diversity of AMF communities mediated by management practices in a Mediterranean soil are related with increases in soil biological activity. Soil Biology and Biochemistry, 76, 34-44.	Kingdom of Spain	GAZ	GAZ:00000591	cultivated environment	ENVO	ENVO:01000311	38.833	degree	UO	UO:0000185	-0.7	degree	UO	UO:0000185	Data compilation	132	Arid	Olive	Change in management from conventional to SMART	8
Scientific literature	Almagro, M., de Vente, J., Boix-Fayós, C., García-Franco, N., de Aguilar, J. M., González, D., ... & Martínez-Mena, M. 2016. Sustainable land management practices as providers of several ecosystem services under rainfed Mediterranean agroecosystems. Mitigation and Adaptation Strategies for Global Change, 21(7), pp. 1029-1043.	Kingdom of Spain	GAZ	GAZ:00000591	cultivated environment	ENVO	ENVO:01000311	37.866	degree	UO	UO:0000185	-1.716	degree	UO	UO:0000185	Data compilation	133	Arid	Almond	Land Use Change	4
Scientific literature	Garcia-Franco, N., Albaladejo, J., Almagro, M., & Martínez-Mena, M. 2015. Beneficial effects of reduced tillage and green manure on soil aggregation and stabilization of organic carbon in a Mediterranean agroecosystem. Soil and Tillage Research, 153, pp. 66-75	Kingdom of Spain	GAZ	GAZ:00000591	cultivated environment	ENVO	ENVO:01000311	38.05	degree	UO	UO:0000185	-1.716	degree	UO	UO:0000185	Data compilation	134	Arid	Almond	Land Use Change	4
Scientific literature	Altieri, R., & Esposito, A. 2008. Olive orchard amended with two experimental olive mill wastes mixtures: effects on soil organic carbon, plant growth and yield. Bioresource Technology, 99(17), 8390-8393.	Italy	GAZ	GAZ:00002650	cultivated environment	ENVO	ENVO:01000311	42.8379	degree	UO	UO:0000185	12.348	degree	UO	UO:0000185	Data compilation	135	Mediterranean	Olive	Change in management from conventional to SMART	5
Scientific literature	Altieri, R., & Esposito, A. 2008. Olive orchard amended with two experimental olive mill wastes mixtures: effects on soil organic carbon, plant growth and yield. Bioresource Technology, 99(17), 8390-8393.	Italy	GAZ	GAZ:00002650	cultivated environment	ENVO	ENVO:01000311	42.8379	degree	UO	UO:0000185	12.348	degree	UO	UO:0000185	Data compilation	136	Mediterranean	Olive	Change in management from conventional to SMART	5
Scientific literature	Altieri, R., & Esposito, A. 2008. Olive orchard amended with two experimental olive mill wastes mixtures: effects on soil organic carbon, plant growth and yield. Bioresource Technology, 99(17), 8390-8393.	Italy	GAZ	GAZ:00002650	cultivated environment	ENVO	ENVO:01000311	42.8379	degree	UO	UO:0000185	12.348	degree	UO	UO:0000185	Data compilation	137	Mediterranean	Olive	Change in management from conventional to SMART	5
Scientific literature	Powers et al 2004 Changes in soil - from Jon Hillier per. Com.	Costa Rica	GAZ	GAZ:00002901	cultivated environment	ENVO	ENVO:01000311	10	degree	UO	UO:0000185	-84	degree	UO	UO:0000185	Data compilation	138	Tropical	Banana	Land Use Change	30
Scientific literature	Powers et al 2004 Changes in soil - from Jon Hillier per. Com.	Costa Rica	GAZ	GAZ:00002901	cultivated environment	ENVO	ENVO:01000311	10	degree	UO	UO:0000185	-84	degree	UO	UO:0000185	Data compilation	139	Tropical	Palm,Banana,others	Land Use Change	10
Scientific literature	Lemenih et al 2005 Soil organic matter dynamics after deforestation along a farm field chronosequence in southern highlands of Ethiopia. Agriculture, ecosystems & environment, 109(1-2), pp.9-19.	Ethiopia	GAZ	GAZ:00000567	cultivated environment	ENVO	ENVO:01000311	7.2	degree	UO	UO:0000185	38.4	degree	UO	UO:0000185	Data compilation	140	Tropical	Agroforest	Land Use Change	7
Scientific literature	Lemenih et al 2005 Soil organic matter dynamics after deforestation along a farm field chronosequence in southern highlands of Ethiopia. Agriculture, ecosystems & environment, 109(1-2), pp.9-19.	Ethiopia	GAZ	GAZ:00000567	cultivated environment	ENVO	ENVO:01000311	7.2	degree	UO	UO:0000185	38.4	degree	UO	UO:0000185	Data compilation	141	Tropical	Agroforest	Land Use Change	10
Scientific literature	Lemenih et al 2005 Soil organic matter dynamics after deforestation along a farm field chronosequence in southern highlands of Ethiopia. Agriculture, ecosystems & environment, 109(1-2), pp.9-19.	Ethiopia	GAZ	GAZ:00000567	cultivated environment	ENVO	ENVO:01000311	7.2	degree	UO	UO:0000185	38.4	degree	UO	UO:0000185	Data compilation	142	Tropical	Agroforest	Land Use Change	26
Scientific literature	Lemenih et al 2005 Soil organic matter dynamics after deforestation along a farm field chronosequence in southern highlands of Ethiopia. Agriculture, ecosystems & environment, 109(1-2), pp.9-19.	Ethiopia	GAZ	GAZ:00000567	cultivated environment	ENVO	ENVO:01000311	7.2	degree	UO	UO:0000185	38.4	degree	UO	UO:0000185	Data compilation	143	Tropical	Agroforest	Land Use Change	34
Scientific literature	Lemenih et al 2005 Soil organic matter dynamics after deforestation along a farm field chronosequence in southern highlands of Ethiopia. Agriculture, ecosystems & environment, 109(1-2), pp.9-19.	Ethiopia	GAZ	GAZ:00000567	cultivated environment	ENVO	ENVO:01000311	7.2	degree	UO	UO:0000185	38.4	degree	UO	UO:0000185	Data compilation	144	Tropical	Agroforest	Land Use Change	53
Scientific literature	Lemenih et al 2005 Soil organic matter dynamics after deforestation along a farm field chronosequence in southern highlands of Ethiopia. Agriculture, ecosystems & environment, 109(1-2), pp.9-19.	Ethiopia	GAZ	GAZ:00000567	cultivated environment	ENVO	ENVO:01000311	7.2	degree	UO	UO:0000185	38.4	degree	UO	UO:0000185	Data compilation	145	Tropical	Agroforest	Temporal information	53
Scientific literature	Lemenih et al 2005 Soil organic matter dynamics after deforestation along a farm field chronosequence in southern highlands of Ethiopia. Agriculture, ecosystems & environment, 109(1-2), pp.9-19.	Ethiopia	GAZ	GAZ:00000567	cultivated environment	ENVO	ENVO:01000311	7.2	degree	UO	UO:0000185	38.4	degree	UO	UO:0000185	Data compilation	146	Tropical	Agroforest	Temporal information	53
Scientific literature	Lemenih et al 2005 Soil organic matter dynamics after deforestation along a farm field chronosequence in southern highlands of Ethiopia. Agriculture, ecosystems & environment, 109(1-2), pp.9-19.	Ethiopia	GAZ	GAZ:00000567	cultivated environment	ENVO	ENVO:01000311	7.2	degree	UO	UO:0000185	38.4	degree	UO	UO:0000185	Data compilation	147	Tropical	Agroforest	Temporal information	53
Scientific literature	Lemenih et al 2005 Soil organic matter dynamics after deforestation along a farm field chronosequence in southern highlands of Ethiopia. Agriculture, ecosystems & environment, 109(1-2), pp.9-19.	Ethiopia	GAZ	GAZ:00000567	cultivated environment	ENVO	ENVO:01000311	7.2	degree	UO	UO:0000185	38.4	degree	UO	UO:0000185	Data compilation	148	Tropical	Agroforest	Temporal information	53
Scientific literature	Isaac, M.E., Gordon, A.M., Thevathasan, N., Oppong, S.K. and Quashie-Sam, J., 2005 Temporal changes in soil carbon and nitrogen in west African multistrata agroforestry systems: a chronosequence of pools and fluxes. Agroforestry Systems, 65(1), pp.23-31.	Ghana	GAZ	GAZ:00000908	cultivated environment	ENVO	ENVO:01000311	6.2	degree	UO	UO:0000185	-2.483	degree	UO	UO:0000185	Data compilation	149	Tropical	Cocoa	Land Use Change	2
Scientific literature	Isaac, M.E., Gordon, A.M., Thevathasan, N., Oppong, S.K. and Quashie-Sam, J., 2005 Temporal changes in soil carbon and nitrogen in west African multistrata agroforestry systems: a chronosequence of pools and fluxes. Agroforestry Systems, 65(1), pp.23-31.	Ghana	GAZ	GAZ:00000908	cultivated environment	ENVO	ENVO:01000311	6.2	degree	UO	UO:0000185	-2.483	degree	UO	UO:0000185	Data compilation	150	Tropical	Cocoa	Land Use Change	15
Scientific literature	Isaac, M.E., Gordon, A.M., Thevathasan, N., Oppong, S.K. and Quashie-Sam, J., 2005 Temporal changes in soil carbon and nitrogen in west African multistrata agroforestry systems: a chronosequence of pools and fluxes. Agroforestry Systems, 65(1), pp.23-31.	Ghana	GAZ	GAZ:00000908	cultivated environment	ENVO	ENVO:01000311	6.2	degree	UO	UO:0000185	-2.483	degree	UO	UO:0000185	Data compilation	151	Tropical	Cocoa	Land Use Change	25
Scientific literature	Duah-Yentumi, S., Rønn, R. and Christensen, S., 1998. Nutrients limiting microbial growth in a tropical forest soil of Ghana under different management. Applied Soil Ecology, 8(1-3), pp.19-24.	Ghana	GAZ	GAZ:00000908	cultivated environment	ENVO	ENVO:01000311	6.0938	degree	UO	UO:0000185	-0.8342	degree	UO	UO:0000185	Data compilation	152	Tropical	Rubber	Land Use Change	40
Scientific literature	Duah-Yentumi, S., Rønn, R. and Christensen, S., 1998. Nutrients limiting microbial growth in a tropical forest soil of Ghana under different management. Applied Soil Ecology, 8(1-3), pp.19-24.	Ghana	GAZ	GAZ:00000908	cultivated environment	ENVO	ENVO:01000311	6.0938	degree	UO	UO:0000185	-0.8342	degree	UO	UO:0000185	Data compilation	153	Tropical	Cocoa	Land Use Change	20
Scientific literature	Hertel, D., Harteveld, M.A. and Leuschner, C., 2009. Conversion of a tropical forest into agroforest alters the fine root-related carbon flux to the soil. Soil Biology and Biochemistry, 41(3), pp.481-490.	Indonesia	GAZ	GAZ:00003727	cultivated environment	ENVO	ENVO:01000311	-1.3	degree	UO	UO:0000185	120	degree	UO	UO:0000185	Data compilation	154	Tropical	Cocoa	Land Use Change	10
Scientific literature	Hertel, D., Harteveld, M.A. and Leuschner, C., 2009. Conversion of a tropical forest into agroforest alters the fine root-related carbon flux to the soil. Soil Biology and Biochemistry, 41(3), pp.481-490.	Indonesia	GAZ	GAZ:00003727	cultivated environment	ENVO	ENVO:01000311	-1.3	degree	UO	UO:0000185	120	degree	UO	UO:0000185	Data compilation	155	Tropical	Cocoa	Land Use Change	10
Scientific literature	Geissen, V., Sánchez-Hernández, R., Kampichler, C., Ramos-Reyes, R., Sepulveda-Lozada, A., Ochoa-Goana, S., De Jong, B.H.J., Huerta-Lwanga, E. and Hernández-Daumas, S., 2009. Effects of land-use change on some properties of tropical soilsan example from Southeast Mexico. Geoderma, 151(3-4), pp.87-97.	Mexico	GAZ	GAZ:00002852	cultivated environment	ENVO	ENVO:01000311	17.8409	degree	UO	UO:0000185	-92.6189	degree	UO	UO:0000185	Data compilation	156	Tropical	Fruit	Land Use Change	15
Scientific literature	Geissen, V., Sánchez-Hernández, R., Kampichler, C., Ramos-Reyes, R., Sepulveda-Lozada, A., Ochoa-Goana, S., De Jong, B.H.J., Huerta-Lwanga, E. and Hernández-Daumas, S., 2009. Effects of land-use change on some properties of tropical soilsan example from Southeast Mexico. Geoderma, 151(3-4), pp.87-97.	Mexico	GAZ	GAZ:00002852	cultivated environment	ENVO	ENVO:01000311	17.8409	degree	UO	UO:0000185	-92.6189	degree	UO	UO:0000185	Data compilation	157	Tropical	Sugarcane	Land Use Change	15
Scientific literature	Schroth, G., Ferreira Da Silva, L., Wolf, M., Teixeira, W. and Zech, W., 1999. Distribution of throughfall and stemflow in multi-strata agroforestry, perennial monoculture, fallow and primary forest in central Amazonia, Brazil. Hydrological Processes, 13(10), pp.1423-1436.	Brazil	GAZ	GAZ:00002828	cultivated environment	ENVO	ENVO:01000311	-3.133	degree	UO	UO:0000185	-59.866	degree	UO	UO:0000185	Data compilation	158	Tropical	Brazil_nut	Land Use Change	4
Scientific literature	Agbenin, J. O., & Goladi, J. T. 1997. Carbon, nitrogen and phosphorus dynamics under continuous cultivation as influenced by farmyard manure and inorganic fertilizers in the savanna of northern Nigeria. Agriculture, ecosystems & environment, 63(1), pp. 17-24.	Nigeria	GAZ	GAZ:00000912	cultivated environment	ENVO	ENVO:01000311	11.11	degree	UO	UO:0000185	7.38	degree	UO	UO:0000185	Data compilation	159	Tropical	Cotton,corn,groundnut	Land Use Change	45
Scientific literature	Agbenin, J. O., & Goladi, J. T. 1997. Carbon, nitrogen and phosphorus dynamics under continuous cultivation as influenced by farmyard manure and inorganic fertilizers in the savanna of northern Nigeria. Agriculture, ecosystems & environment, 63(1), pp. 17-24.	Nigeria	GAZ	GAZ:00000912	cultivated environment	ENVO	ENVO:01000311	11.11	degree	UO	UO:0000185	7.38	degree	UO	UO:0000185	Data compilation	160	Tropical	Cotton,corn,groundnut	Land Use Change	45
Scientific literature	Agbenin, J. O., & Goladi, J. T. 1997. Carbon, nitrogen and phosphorus dynamics under continuous cultivation as influenced by farmyard manure and inorganic fertilizers in the savanna of northern Nigeria. Agriculture, ecosystems & environment, 63(1), pp. 17-24.	Nigeria	GAZ	GAZ:00000912	cultivated environment	ENVO	ENVO:01000311	11.11	degree	UO	UO:0000185	7.38	degree	UO	UO:0000185	Data compilation	161	Tropical	Cotton,corn,groundnut	Land Use Change	45
Scientific literature	Agbenin, J. O., & Goladi, J. T. 1997. Carbon, nitrogen and phosphorus dynamics under continuous cultivation as influenced by farmyard manure and inorganic fertilizers in the savanna of northern Nigeria. Agriculture, ecosystems & environment, 63(1), pp. 17-24.	Nigeria	GAZ	GAZ:00000912	cultivated environment	ENVO	ENVO:01000311	11.11	degree	UO	UO:0000185	7.38	degree	UO	UO:0000185	Data compilation	162	Tropical	Cotton,corn,groundnut	Land Use Change	45
Scientific literature	Agbenin, J. O., & Goladi, J. T. 1997. Carbon, nitrogen and phosphorus dynamics under continuous cultivation as influenced by farmyard manure and inorganic fertilizers in the savanna of northern Nigeria. Agriculture, ecosystems & environment, 63(1), pp. 17-24.	Nigeria	GAZ	GAZ:00000912	cultivated environment	ENVO	ENVO:01000311	11.11	degree	UO	UO:0000185	7.38	degree	UO	UO:0000185	Data compilation	163	Tropical	Cotton,corn,groundnut	Land Use Change	45
Scientific literature	Agbenin, J. O., & Goladi, J. T. 1997. Carbon, nitrogen and phosphorus dynamics under continuous cultivation as influenced by farmyard manure and inorganic fertilizers in the savanna of northern Nigeria. Agriculture, ecosystems & environment, 63(1), pp. 17-24.	Nigeria	GAZ	GAZ:00000912	cultivated environment	ENVO	ENVO:01000311	11.11	degree	UO	UO:0000185	7.38	degree	UO	UO:0000185	Data compilation	164	Tropical	Cotton,corn,groundnut	Land Use Change	45
Scientific literature	Schroth, G., DAngelo, S.A., Teixeira, W.G., Haag, D. and Lieberei, R., 2002. Conversion of secondary forest into agroforestry and monoculture plantations in Amazonia: consequences for biomass, litter and soil carbon stocks after 7 years. Forest Ecology and Management, 163(1-3), pp.131-150.	Brazil	GAZ	GAZ:00002828	cultivated environment	ENVO	ENVO:01000311	-3.119	degree	UO	UO:0000185	-60.0217	degree	UO	UO:0000185	Data compilation	165	Tropical	Peach_palm_fruit	Land Use Change	7
Scientific literature	Schroth, G., DAngelo, S.A., Teixeira, W.G., Haag, D. and Lieberei, R., 2002. Conversion of secondary forest into agroforestry and monoculture plantations in Amazonia: consequences for biomass, litter and soil carbon stocks after 7 years. Forest Ecology and Management, 163(1-3), pp.131-150.	Brazil	GAZ	GAZ:00002828	cultivated environment	ENVO	ENVO:01000311	-3.119	degree	UO	UO:0000185	-60.0217	degree	UO	UO:0000185	Data compilation	166	Tropical	Peach_palm_fruit	Land Use Change	7
Scientific literature	Schroth, G., DAngelo, S.A., Teixeira, W.G., Haag, D. and Lieberei, R., 2002. Conversion of secondary forest into agroforestry and monoculture plantations in Amazonia: consequences for biomass, litter and soil carbon stocks after 7 years. Forest Ecology and Management, 163(1-3), pp.131-150.	Brazil	GAZ	GAZ:00002828	cultivated environment	ENVO	ENVO:01000311	-3.119	degree	UO	UO:0000185	-60.0217	degree	UO	UO:0000185	Data compilation	167	Tropical	Peach_palm_fruit	Land Use Change	7
Scientific literature	Schroth, G., DAngelo, S.A., Teixeira, W.G., Haag, D. and Lieberei, R., 2002. Conversion of secondary forest into agroforestry and monoculture plantations in Amazonia: consequences for biomass, litter and soil carbon stocks after 7 years. Forest Ecology and Management, 163(1-3), pp.131-150.	Brazil	GAZ	GAZ:00002828	cultivated environment	ENVO	ENVO:01000311	-3.119	degree	UO	UO:0000185	-60.0217	degree	UO	UO:0000185	Data compilation	168	Tropical	Cupuacu	Land Use Change	7
Scientific literature	Schroth, G., DAngelo, S.A., Teixeira, W.G., Haag, D. and Lieberei, R., 2002. Conversion of secondary forest into agroforestry and monoculture plantations in Amazonia: consequences for biomass, litter and soil carbon stocks after 7 years. Forest Ecology and Management, 163(1-3), pp.131-150.	Brazil	GAZ	GAZ:00002828	cultivated environment	ENVO	ENVO:01000311	-3.119	degree	UO	UO:0000185	-60.0217	degree	UO	UO:0000185	Data compilation	169	Tropical	Brazil_nut	Land Use Change	7
Scientific literature	Schroth, G., DAngelo, S.A., Teixeira, W.G., Haag, D. and Lieberei, R., 2002. Conversion of secondary forest into agroforestry and monoculture plantations in Amazonia: consequences for biomass, litter and soil carbon stocks after 7 years. Forest Ecology and Management, 163(1-3), pp.131-150.	Brazil	GAZ	GAZ:00002828	cultivated environment	ENVO	ENVO:01000311	-3.119	degree	UO	UO:0000185	-60.0217	degree	UO	UO:0000185	Data compilation	170	Tropical	Annato	Land Use Change	7
Scientific literature	Gama-Rodrigues, E.F., Nair, P.R., Nair, V.D., Gama-Rodrigues, A.C., Baligar, V.C. and Machado, R.C., 2010. Carbon storage in soil size fractions under two cacao agroforestry systems in Bahia, Brazil. Environmental management, 45(2), pp.274-283.	Brazil	GAZ	GAZ:00002828	cultivated environment	ENVO	ENVO:01000311	-14	degree	UO	UO:0000185	-39.2	degree	UO	UO:0000185	Data compilation	171	Tropical	Cocoa	Land Use Change	30
Scientific literature	Gama-Rodrigues, E.F., Nair, P.R., Nair, V.D., Gama-Rodrigues, A.C., Baligar, V.C. and Machado, R.C., 2010. Carbon storage in soil size fractions under two cacao agroforestry systems in Bahia, Brazil. Environmental management, 45(2), pp.274-283.	Brazil	GAZ	GAZ:00002828	cultivated environment	ENVO	ENVO:01000311	-14	degree	UO	UO:0000185	-39.2	degree	UO	UO:0000185	Data compilation	172	Tropical	Cocoa	Land Use Change	30
Scientific literature	Aranda, V., Ayora-Cañada, M. J., Domínguez-Vidal, A., Martín-García, J. M., Calero, J., Delgado, R., ... & González-Vila, F. J. 2011. Effect of soil type and management (organic vs. conventional) on soil organic matter quality in olive groves in a semi-arid environment in Sierra Mágina natural Park (S Spain). Geoderma, 164(1), pp. 54-63.	Kingdom of Spain	GAZ	GAZ:00000591	cultivated environment	ENVO	ENVO:01000311	37.77956	degree	UO	UO:0000185	-3.3415	degree	UO	UO:0000185	Data compilation	173	Mediterranean	Olive	Change in management from conventional to SMART	16
Scientific literature	Aranda, V., Ayora-Cañada, M. J., Domínguez-Vidal, A., Martín-García, J. M., Calero, J., Delgado, R., ... & González-Vila, F. J. 2011. Effect of soil type and management (organic vs. conventional) on soil organic matter quality in olive groves in a semi-arid environment in Sierra Mágina natural Park (S Spain). Geoderma, 164(1), pp. 54-63.	Kingdom of Spain	GAZ	GAZ:00000591	cultivated environment	ENVO	ENVO:01000311	37.77956	degree	UO	UO:0000185	-3.3415	degree	UO	UO:0000185	Data compilation	174	Mediterranean	Olive	Change in management from conventional to SMART	16
Scientific literature	Aranda, V., Ayora-Cañada, M. J., Domínguez-Vidal, A., Martín-García, J. M., Calero, J., Delgado, R., ... & González-Vila, F. J. 2011. Effect of soil type and management (organic vs. conventional) on soil organic matter quality in olive groves in a semi-arid environment in Sierra Mágina natural Park (S Spain). Geoderma, 164(1), pp. 54-63.	Kingdom of Spain	GAZ	GAZ:00000591	cultivated environment	ENVO	ENVO:01000311	37.77956	degree	UO	UO:0000185	-3.3415	degree	UO	UO:0000185	Data compilation	175	Mediterranean	Olive	Land Use Change	16
Scientific literature	Aranda, V., Ayora-Cañada, M. J., Domínguez-Vidal, A., Martín-García, J. M., Calero, J., Delgado, R., ... & González-Vila, F. J. 2011. Effect of soil type and management (organic vs. conventional) on soil organic matter quality in olive groves in a semi-arid environment in Sierra Mágina natural Park (S Spain). Geoderma, 164(1), pp. 54-63.	Kingdom of Spain	GAZ	GAZ:00000591	cultivated environment	ENVO	ENVO:01000311	37.77956	degree	UO	UO:0000185	-3.3415	degree	UO	UO:0000185	Data compilation	176	Mediterranean	Olive	Land Use Change	16
Scientific literature	Calleja-Cervantes, M. E., Fernández-González, A. J., Irigoyen, I., Fernández-López, M., Aparicio-Tejo, P. M., & Menéndez, S. 2015. Thirteen years of continued application of composted organic wastes in a vineyard modify soil quality characteristics. Soil Biology and Biochemistry, 90, 241-254.	Kingdom of Spain	GAZ	GAZ:00000591	cultivated environment	ENVO	ENVO:01000311	42.5614	degree	UO	UO:0000185	-2.3117	degree	UO	UO:0000185	Data compilation	177	Temperate	Vineyard	Change in management from conventional to SMART	13
Scientific literature	Calleja-Cervantes, M. E., Fernández-González, A. J., Irigoyen, I., Fernández-López, M., Aparicio-Tejo, P. M., & Menéndez, S. 2015. Thirteen years of continued application of composted organic wastes in a vineyard modify soil quality characteristics. Soil Biology and Biochemistry, 90, 241-254.	Kingdom of Spain	GAZ	GAZ:00000591	cultivated environment	ENVO	ENVO:01000311	42.5614	degree	UO	UO:0000185	-2.3117	degree	UO	UO:0000185	Data compilation	178	Temperate	Vineyard	Change in management from conventional to SMART	13
Scientific literature	Calleja-Cervantes, M. E., Fernández-González, A. J., Irigoyen, I., Fernández-López, M., Aparicio-Tejo, P. M., & Menéndez, S. 2015. Thirteen years of continued application of composted organic wastes in a vineyard modify soil quality characteristics. Soil Biology and Biochemistry, 90, 241-254.	Kingdom of Spain	GAZ	GAZ:00000591	cultivated environment	ENVO	ENVO:01000311	42.5614	degree	UO	UO:0000185	-2.3117	degree	UO	UO:0000185	Data compilation	179	Temperate	Vineyard	Change in management from conventional to SMART	13
Scientific literature	Coll, P., Le Cadre, E., Blanchart, E., Hinsinger, P., & Villenave, C. 2011. Organic viticulture and soil quality: A long-term study in Southern France. Applied Soil Ecology, 50, pp. 37-44.	French Republic	GAZ	GAZ:00002940	cultivated environment	ENVO	ENVO:01000311	43.183	degree	UO	UO:0000185	2.8166	degree	UO	UO:0000185	Data compilation	180	Mediterranean	Vineyard	Change in management from conventional to SMART	7
Scientific literature	Coll, P., Le Cadre, E., Blanchart, E., Hinsinger, P., & Villenave, C. 2011. Organic viticulture and soil quality: A long-term study in Southern France. Applied Soil Ecology, 50, pp. 37-44.	French Republic	GAZ	GAZ:00002940	cultivated environment	ENVO	ENVO:01000311	43.183	degree	UO	UO:0000185	2.8166	degree	UO	UO:0000185	Data compilation	181	Mediterranean	Vineyard	Change in management from conventional to SMART	11
Scientific literature	Coll, P., Le Cadre, E., Blanchart, E., Hinsinger, P., & Villenave, C. 2011. Organic viticulture and soil quality: A long-term study in Southern France. Applied Soil Ecology, 50, pp. 37-44.	French Republic	GAZ	GAZ:00002940	cultivated environment	ENVO	ENVO:01000311	43.183	degree	UO	UO:0000185	2.8166	degree	UO	UO:0000185	Data compilation	182	Mediterranean	Vineyard	Change in management from conventional to SMART	17
Scientific literature	Doni, S., Macci, C., Chen, H., Masciandaro, G., & Ceccanti, B. 2012. Isoelectric focusing of ?-glucosidase humic-bound activity in semi-arid Mediterranean soils under management practices. Biology and Fertility of Soils, 48(2), pp. 183-190.	Italy	GAZ	GAZ:00002650	cultivated environment	ENVO	ENVO:01000311	40.3833	degree	UO	UO:0000185	16.766	degree	UO	UO:0000185	Data compilation	183	Mediterranean	Almond	Land Use Change	0.6
Scientific literature	Doni, S., Macci, C., Chen, H., Masciandaro, G., & Ceccanti, B. 2012. Isoelectric focusing of ?-glucosidase humic-bound activity in semi-arid Mediterranean soils under management practices. Biology and Fertility of Soils, 48(2), pp. 183-190.	Italy	GAZ	GAZ:00002650	cultivated environment	ENVO	ENVO:01000311	40.3833	degree	UO	UO:0000185	16.766	degree	UO	UO:0000185	Data compilation	184	Mediterranean	Almond	Land Use Change	0.6
Scientific literature	Doni, S., Macci, C., Chen, H., Masciandaro, G., & Ceccanti, B. 2012. Isoelectric focusing of ?-glucosidase humic-bound activity in semi-arid Mediterranean soils under management practices. Biology and Fertility of Soils, 48(2), pp. 183-190.	Italy	GAZ	GAZ:00002650	cultivated environment	ENVO	ENVO:01000311	40.3833	degree	UO	UO:0000185	16.766	degree	UO	UO:0000185	Data compilation	185	Mediterranean	Almond	Land Use Change	0.6
Scientific literature	Doni, S., Macci, C., Chen, H., Masciandaro, G., & Ceccanti, B. 2012. Isoelectric focusing of ?-glucosidase humic-bound activity in semi-arid Mediterranean soils under management practices. Biology and Fertility of Soils, 48(2), pp. 183-190.	Italy	GAZ	GAZ:00002650	cultivated environment	ENVO	ENVO:01000311	40.3833	degree	UO	UO:0000185	16.766	degree	UO	UO:0000185	Data compilation	186	Mediterranean	Almond	Land Use Change	0.6
Scientific literature	Doni, S., Macci, C., Chen, H., Masciandaro, G., & Ceccanti, B. 2012. Isoelectric focusing of ?-glucosidase humic-bound activity in semi-arid Mediterranean soils under management practices. Biology and Fertility of Soils, 48(2), pp. 183-190.	Italy	GAZ	GAZ:00002650	cultivated environment	ENVO	ENVO:01000311	40.3833	degree	UO	UO:0000185	16.766	degree	UO	UO:0000185	Data compilation	187	Mediterranean	Almond	Land Use Change	0.6
Scientific literature	Doni, S., Macci, C., Chen, H., Masciandaro, G., & Ceccanti, B. 2012. Isoelectric focusing of ?-glucosidase humic-bound activity in semi-arid Mediterranean soils under management practices. Biology and Fertility of Soils, 48(2), pp. 183-190.	Italy	GAZ	GAZ:00002650	cultivated environment	ENVO	ENVO:01000311	40.3833	degree	UO	UO:0000185	16.766	degree	UO	UO:0000185	Data compilation	188	Mediterranean	Almond	Land Use Change	0.6
Scientific literature	Fourie, J.C., 2012. Soil management in the Breede River Valley wine grape region, South Africa. 4. Organic matter and macro-nutrient content of a medium-textured soil. South African Journal of Enology and Viticulture, 33(1), pp.105-114.	Republic of South Africa	GAZ	GAZ:00001094	cultivated environment	ENVO	ENVO:01000311	-33.833	degree	UO	UO:0000185	19.9	degree	UO	UO:0000185	Data compilation	189	Mediterranean	Vineyard	Change in management from conventional to SMART	10
Scientific literature	Fourie, J.C., 2012. Soil management in the Breede River Valley wine grape region, South Africa. 4. Organic matter and macro-nutrient content of a medium-textured soil. South African Journal of Enology and Viticulture, 33(1), pp.105-114.	Republic of South Africa	GAZ	GAZ:00001094	cultivated environment	ENVO	ENVO:01000311	-33.833	degree	UO	UO:0000185	19.9	degree	UO	UO:0000185	Data compilation	190	Mediterranean	Vineyard	Change in management from conventional to SMART	10
Scientific literature	Fourie, J.C., 2012. Soil management in the Breede River Valley wine grape region, South Africa. 4. Organic matter and macro-nutrient content of a medium-textured soil. South African Journal of Enology and Viticulture, 33(1), pp.105-114.	Republic of South Africa	GAZ	GAZ:00001094	cultivated environment	ENVO	ENVO:01000311	-33.833	degree	UO	UO:0000185	19.9	degree	UO	UO:0000185	Data compilation	191	Mediterranean	Vineyard	Change in management from conventional to SMART	10
Scientific literature	Fourie, J.C., 2012. Soil management in the Breede River Valley wine grape region, South Africa. 4. Organic matter and macro-nutrient content of a medium-textured soil. South African Journal of Enology and Viticulture, 33(1), pp.105-114.	Republic of South Africa	GAZ	GAZ:00001094	cultivated environment	ENVO	ENVO:01000311	-33.833	degree	UO	UO:0000185	19.9	degree	UO	UO:0000185	Data compilation	192	Mediterranean	Vineyard	Change in management from conventional to SMART	10
Scientific literature	Fourie, J.C., 2012. Soil management in the Breede River Valley wine grape region, South Africa. 4. Organic matter and macro-nutrient content of a medium-textured soil. South African Journal of Enology and Viticulture, 33(1), pp.105-114.	Republic of South Africa	GAZ	GAZ:00001094	cultivated environment	ENVO	ENVO:01000311	-33.833	degree	UO	UO:0000185	19.9	degree	UO	UO:0000185	Data compilation	193	Mediterranean	Vineyard	Change in management from conventional to SMART	10
Scientific literature	Fourie, J.C., 2012. Soil management in the Breede River Valley wine grape region, South Africa. 4. Organic matter and macro-nutrient content of a medium-textured soil. South African Journal of Enology and Viticulture, 33(1), pp.105-114.	Republic of South Africa	GAZ	GAZ:00001094	cultivated environment	ENVO	ENVO:01000311	-33.833	degree	UO	UO:0000185	19.9	degree	UO	UO:0000185	Data compilation	194	Mediterranean	Vineyard	Change in management from conventional to SMART	10
Scientific literature	Fourie, J.C., 2012. Soil management in the Breede River Valley wine grape region, South Africa. 4. Organic matter and macro-nutrient content of a medium-textured soil. South African Journal of Enology and Viticulture, 33(1), pp.105-114.	Republic of South Africa	GAZ	GAZ:00001094	cultivated environment	ENVO	ENVO:01000311	-33.833	degree	UO	UO:0000185	19.9	degree	UO	UO:0000185	Data compilation	195	Mediterranean	Vineyard	Change in management from conventional to SMART	10
Scientific literature	Fourie, J.C., 2012. Soil management in the Breede River Valley wine grape region, South Africa. 4. Organic matter and macro-nutrient content of a medium-textured soil. South African Journal of Enology and Viticulture, 33(1), pp.105-114.	Republic of South Africa	GAZ	GAZ:00001094	cultivated environment	ENVO	ENVO:01000311	-33.833	degree	UO	UO:0000185	19.9	degree	UO	UO:0000185	Data compilation	196	Mediterranean	Vineyard	Change in management from conventional to SMART	10
Scientific literature	Fourie, J.C., Agenbag, G.A. and Louw, P.J.E., 2007. Cover crop management in a Chardonnay/99 Richter vineyard in the coastal region, South Africa. 3. Effect of different cover crops and cover crop management practices on organic matter and macro-nutrient content of a medium-textured soil.	Republic of South Africa	GAZ	GAZ:00001094	cultivated environment	ENVO	ENVO:01000311	-33.833	degree	UO	UO:0000185	19.9	degree	UO	UO:0000185	Data compilation	197	Arid	Vineyard	Change in management from conventional to SMART	10
Scientific literature	Fourie, J.C., Agenbag, G.A. and Louw, P.J.E., 2007. Cover crop management in a Chardonnay/99 Richter vineyard in the coastal region, South Africa. 3. Effect of different cover crops and cover crop management practices on organic matter and macro-nutrient content of a medium-textured soil.	Republic of South Africa	GAZ	GAZ:00001094	cultivated environment	ENVO	ENVO:01000311	-33.833	degree	UO	UO:0000185	19.9	degree	UO	UO:0000185	Data compilation	198	Arid	Vineyard	Change in management from conventional to SMART	10
Scientific literature	Fourie, J.C., Agenbag, G.A. and Louw, P.J.E., 2007. Cover crop management in a Chardonnay/99 Richter vineyard in the coastal region, South Africa. 3. Effect of different cover crops and cover crop management practices on organic matter and macro-nutrient content of a medium-textured soil.	Republic of South Africa	GAZ	GAZ:00001094	cultivated environment	ENVO	ENVO:01000311	-33.833	degree	UO	UO:0000185	19.9	degree	UO	UO:0000185	Data compilation	199	Arid	Vineyard	Change in management from conventional to SMART	10
Scientific literature	Fourie, J.C., Agenbag, G.A. and Louw, P.J.E., 2007. Cover crop management in a Chardonnay/99 Richter vineyard in the coastal region, South Africa. 3. Effect of different cover crops and cover crop management practices on organic matter and macro-nutrient content of a medium-textured soil.	Republic of South Africa	GAZ	GAZ:00001094	cultivated environment	ENVO	ENVO:01000311	-33.833	degree	UO	UO:0000185	19.9	degree	UO	UO:0000185	Data compilation	200	Arid	Vineyard	Change in management from conventional to SMART	10
Scientific literature	Fourie, J.C., Agenbag, G.A. and Louw, P.J.E., 2007. Cover crop management in a Chardonnay/99 Richter vineyard in the coastal region, South Africa. 3. Effect of different cover crops and cover crop management practices on organic matter and macro-nutrient content of a medium-textured soil.	Republic of South Africa	GAZ	GAZ:00001094	cultivated environment	ENVO	ENVO:01000311	-33.833	degree	UO	UO:0000185	19.9	degree	UO	UO:0000185	Data compilation	201	Arid	Vineyard	Change in management from conventional to SMART	10
Scientific literature	Fourie, J.C., Agenbag, G.A. and Louw, P.J.E., 2007. Cover crop management in a Chardonnay/99 Richter vineyard in the coastal region, South Africa. 3. Effect of different cover crops and cover crop management practices on organic matter and macro-nutrient content of a medium-textured soil.	Republic of South Africa	GAZ	GAZ:00001094	cultivated environment	ENVO	ENVO:01000311	-33.833	degree	UO	UO:0000185	19.9	degree	UO	UO:0000185	Data compilation	202	Arid	Vineyard	Change in management from conventional to SMART	10
Scientific literature	Fourie, J.C., Agenbag, G.A. and Louw, P.J.E., 2007. Cover crop management in a Chardonnay/99 Richter vineyard in the coastal region, South Africa. 3. Effect of different cover crops and cover crop management practices on organic matter and macro-nutrient content of a medium-textured soil.	Republic of South Africa	GAZ	GAZ:00001094	cultivated environment	ENVO	ENVO:01000311	-33.833	degree	UO	UO:0000185	19.9	degree	UO	UO:0000185	Data compilation	203	Arid	Vineyard	Change in management from conventional to SMART	10
Scientific literature	Fourie, J.C., Agenbag, G.A. and Louw, P.J.E., 2007. Cover crop management in a Chardonnay/99 Richter vineyard in the coastal region, South Africa. 3. Effect of different cover crops and cover crop management practices on organic matter and macro-nutrient content of a medium-textured soil.	Republic of South Africa	GAZ	GAZ:00001094	cultivated environment	ENVO	ENVO:01000311	-33.833	degree	UO	UO:0000185	19.9	degree	UO	UO:0000185	Data compilation	204	Arid	Vineyard	Change in management from conventional to SMART	10
Scientific literature	Fourie, J.C., Agenbag, G.A. and Louw, P.J.E., 2007. Cover crop management in a Chardonnay/99 Richter vineyard in the coastal region, South Africa. 3. Effect of different cover crops and cover crop management practices on organic matter and macro-nutrient content of a medium-textured soil.	Republic of South Africa	GAZ	GAZ:00001094	cultivated environment	ENVO	ENVO:01000311	-33.833	degree	UO	UO:0000185	19.9	degree	UO	UO:0000185	Data compilation	205	Arid	Vineyard	Change in management from conventional to SMART	10
Scientific literature	Fourie, J.C., Agenbag, G.A. and Louw, P.J.E., 2007. Cover crop management in a Chardonnay/99 Richter vineyard in the coastal region, South Africa. 3. Effect of different cover crops and cover crop management practices on organic matter and macro-nutrient content of a medium-textured soil.	Republic of South Africa	GAZ	GAZ:00001094	cultivated environment	ENVO	ENVO:01000311	-33.833	degree	UO	UO:0000185	19.9	degree	UO	UO:0000185	Data compilation	206	Arid	Vineyard	Change in management from conventional to SMART	10
Scientific literature	Fourie, J.C., Agenbag, G.A. and Louw, P.J.E., 2007. Cover crop management in a Chardonnay/99 Richter vineyard in the coastal region, South Africa. 3. Effect of different cover crops and cover crop management practices on organic matter and macro-nutrient content of a medium-textured soil.	Republic of South Africa	GAZ	GAZ:00001094	cultivated environment	ENVO	ENVO:01000311	-33.833	degree	UO	UO:0000185	19.9	degree	UO	UO:0000185	Data compilation	207	Arid	Vineyard	Change in management from conventional to SMART	10
Scientific literature	Fourie, J.C., Agenbag, G.A. and Louw, P.J.E., 2007. Cover crop management in a Chardonnay/99 Richter vineyard in the coastal region, South Africa. 3. Effect of different cover crops and cover crop management practices on organic matter and macro-nutrient content of a medium-textured soil.	Republic of South Africa	GAZ	GAZ:00001094	cultivated environment	ENVO	ENVO:01000311	-33.833	degree	UO	UO:0000185	19.9	degree	UO	UO:0000185	Data compilation	208	Arid	Vineyard	Change in management from conventional to SMART	10
Scientific literature	Fourie, J.C., Agenbag, G.A. and Louw, P.J.E., 2007. Cover crop management in a Chardonnay/99 Richter vineyard in the coastal region, South Africa. 3. Effect of different cover crops and cover crop management practices on organic matter and macro-nutrient content of a medium-textured soil.	Republic of South Africa	GAZ	GAZ:00001094	cultivated environment	ENVO	ENVO:01000311	-33.833	degree	UO	UO:0000185	19.9	degree	UO	UO:0000185	Data compilation	209	Arid	Vineyard	Change in management from conventional to SMART	10
Scientific literature	Fourie, J.C., Agenbag, G.A. and Louw, P.J.E., 2007. Cover crop management in a Chardonnay/99 Richter vineyard in the coastal region, South Africa. 3. Effect of different cover crops and cover crop management practices on organic matter and macro-nutrient content of a medium-textured soil.	Republic of South Africa	GAZ	GAZ:00001094	cultivated environment	ENVO	ENVO:01000311	-33.833	degree	UO	UO:0000185	19.9	degree	UO	UO:0000185	Data compilation	210	Arid	Vineyard	Change in management from conventional to SMART	10
Scientific literature	Garcia-Franco, N., Albaladejo, J., Almagro, M., & Martínez-Mena, M. 2015. Beneficial effects of reduced tillage and green manure on soil aggregation and stabilization of organic carbon in a Mediterranean agroecosystem. Soil and Tillage Research, 153,pp. 66-75.	Kingdom of Spain	GAZ	GAZ:00000591	cultivated environment	ENVO	ENVO:01000311	38.05	degree	UO	UO:0000185	-1.766	degree	UO	UO:0000185	Data compilation	211	Arid	Almond	Change in management from conventional to SMART	10
Scientific literature	Garcia-Franco, N., Albaladejo, J., Almagro, M., & Martínez-Mena, M. 2015. Beneficial effects of reduced tillage and green manure on soil aggregation and stabilization of organic carbon in a Mediterranean agroecosystem. Soil and Tillage Research, 153,pp. 66-75.	Kingdom of Spain	GAZ	GAZ:00000591	cultivated environment	ENVO	ENVO:01000311	38.05	degree	UO	UO:0000185	-1.766	degree	UO	UO:0000185	Data compilation	212	Arid	Almond	Change in management from conventional to SMART	10
Scientific literature	García-Ruiz, R., Ochoa, M. V., Hinojosa, M. B., & Gómez-Muñoz, B. 2012. Improved soil quality after 16 years of olive mill pomace application in olive oil groves. Agronomy for sustainable development, 32(3), pp. 803-810.	Kingdom of Spain	GAZ	GAZ:00000591	cultivated environment	ENVO	ENVO:01000311	36.9352	degree	UO	UO:0000185	-5.26	degree	UO	UO:0000185	Data compilation	213	Mediterranean	Olive	Change in management from conventional to SMART	3
Scientific literature	García-Ruiz, R., Ochoa, M. V., Hinojosa, M. B., & Gómez-Muñoz, B. 2012. Improved soil quality after 16 years of olive mill pomace application in olive oil groves. Agronomy for sustainable development, 32(3), pp. 803-810.	Kingdom of Spain	GAZ	GAZ:00000591	cultivated environment	ENVO	ENVO:01000311	36.7213	degree	UO	UO:0000185	-4.4214	degree	UO	UO:0000185	Data compilation	214	Mediterranean	Olive	Change in management from conventional to SMART	4
Scientific literature	García-Ruiz, R., Ochoa, M. V., Hinojosa, M. B., & Gómez-Muñoz, B. 2012. Improved soil quality after 16 years of olive mill pomace application in olive oil groves. Agronomy for sustainable development, 32(3), pp. 803-810.	Kingdom of Spain	GAZ	GAZ:00000591	cultivated environment	ENVO	ENVO:01000311	37.7796	degree	UO	UO:0000185	-3.7849	degree	UO	UO:0000185	Data compilation	215	Mediterranean	Olive	Change in management from conventional to SMART	9
Scientific literature	García-Ruiz, R., Ochoa, M. V., Hinojosa, M. B., & Gómez-Muñoz, B. 2012. Improved soil quality after 16 years of olive mill pomace application in olive oil groves. Agronomy for sustainable development, 32(3), pp. 803-810.	Kingdom of Spain	GAZ	GAZ:00000591	cultivated environment	ENVO	ENVO:01000311	37.7796	degree	UO	UO:0000185	-3.7849	degree	UO	UO:0000185	Data compilation	216	Mediterranean	Olive	Change in management from conventional to SMART	16
Scientific literature	García-Ruiz, R., Ochoa, V., Viñegla, B., Hinojosa, M. B., Pena-Santiago, R., Liébanas, G., et al. 2009. Soil enzymes, nematode community and selected physico-chemical properties as soil quality indicators in organic and conventional olive oil farming: Influence of seasonality and site features. Applied Soil Ecology, 41(3), pp. 305-314.	Kingdom of Spain	GAZ	GAZ:00000591	cultivated environment	ENVO	ENVO:01000311	37.7796	degree	UO	UO:0000185	-3.7849	degree	UO	UO:0000185	Data compilation	217	Mediterranean	Olive	Change in management from conventional to SMART	5
Scientific literature	García-Ruiz, R., Ochoa, V., Viñegla, B., Hinojosa, M. B., Pena-Santiago, R., Liébanas, G., et al. 2009. Soil enzymes, nematode community and selected physico-chemical properties as soil quality indicators in organic and conventional olive oil farming: Influence of seasonality and site features. Applied Soil Ecology, 41(3), pp. 305-314.	Kingdom of Spain	GAZ	GAZ:00000591	cultivated environment	ENVO	ENVO:01000311	37.7796	degree	UO	UO:0000185	-3.7849	degree	UO	UO:0000185	Data compilation	218	Mediterranean	Olive	Change in management from conventional to SMART	4
Scientific literature	García-Ruiz, R., Ochoa, V., Viñegla, B., Hinojosa, M. B., Pena-Santiago, R., Liébanas, G., et al. 2009. Soil enzymes, nematode community and selected physico-chemical properties as soil quality indicators in organic and conventional olive oil farming: Influence of seasonality and site features. Applied Soil Ecology, 41(3), pp. 305-314.	Kingdom of Spain	GAZ	GAZ:00000591	cultivated environment	ENVO	ENVO:01000311	37.7796	degree	UO	UO:0000185	-3.7849	degree	UO	UO:0000185	Data compilation	219	Mediterranean	Olive	Change in management from conventional to SMART	5
Scientific literature	Gómez, J. A., Sobrinho, T. A., Giráldez, J. V., & Fereres, E. 2009. Soil management effects on runoff, erosion and soil properties in an olive grove of Southern Spain. Soil and Tillage Research, 102(1), 5-13	Kingdom of Spain	GAZ	GAZ:00000591	cultivated environment	ENVO	ENVO:01000311	37.8166	degree	UO	UO:0000185	-4.9	degree	UO	UO:0000185	Data compilation	220	Mediterranean	Olive	Change in management from conventional to SMART	7
Scientific literature	Gómez, J. A., Sobrinho, T. A., Giráldez, J. V., & Fereres, E. 2009. Soil management effects on runoff, erosion and soil properties in an olive grove of Southern Spain. Soil and Tillage Research, 102(1), 5-13	Kingdom of Spain	GAZ	GAZ:00000591	cultivated environment	ENVO	ENVO:01000311	37.8166	degree	UO	UO:0000185	-4.9	degree	UO	UO:0000185	Data compilation	221	Mediterranean	Olive	Change in management from conventional to SMART	7
Scientific literature	Gucci, R., Caruso, G., Bertolla, C., Urbani, S., Taticchi, A., Esposto, S., et al. 2012. Changes of soil properties and tree performance induced by soil management in a high-density olive orchard. European Journal of Agronomy, 41, pp. 18-27.	Italy	GAZ	GAZ:00002650	cultivated environment	ENVO	ENVO:01000311	43.166	degree	UO	UO:0000185	10.6	degree	UO	UO:0000185	Data compilation	222	Mediterranean	Olive	Change in management from conventional to SMART	5
Scientific literature	López-Piñeiro, A., Albarrán, A., Nunes, J. R., & Barreto, C. 2008. Short and medium-term effects of two-phase olive mill waste application on olive grove production and soil properties under semiarid Mediterranean conditions. Bioresource Technology, 99(17), 7982-7987.	Portuguese Republic	GAZ	GAZ:00002944	cultivated environment	ENVO	ENVO:01000311	38.883	degree	UO	UO:0000185	-7.15	degree	UO	UO:0000185	Data compilation	223	Mediterranean	Olive	Change in management from conventional to SMART	8
Scientific literature	López-Piñeiro, A., Albarrán, A., Nunes, J. R., & Barreto, C. 2008. Short and medium-term effects of two-phase olive mill waste application on olive grove production and soil properties under semiarid Mediterranean conditions. Bioresource Technology, 99(17), 7982-7987.	Portuguese Republic	GAZ	GAZ:00002944	cultivated environment	ENVO	ENVO:01000311	38.883	degree	UO	UO:0000185	-7.15	degree	UO	UO:0000185	Data compilation	224	Mediterranean	Olive	Change in management from conventional to SMART	8
Scientific literature	López-Piñeiro, A., Albarrán, A., Nunes, J. R., Peña, D., & Cabrera, D. 2011. Long-term impacts of de-oiled two-phase olive mill waste on soil chemical properties, enzyme activities and productivity in an olive grove. Soil and Tillage Research, 114(2), pp. 175-182.	Portuguese Republic	GAZ	GAZ:00002944	cultivated environment	ENVO	ENVO:01000311	38.883	degree	UO	UO:0000185	-7.15	degree	UO	UO:0000185	Data compilation	225	Mediterranean	Olive	Change in management from conventional to SMART	5
Scientific literature	López-Piñeiro, A., Albarrán, A., Nunes, J. R., Peña, D., & Cabrera, D. 2011. Long-term impacts of de-oiled two-phase olive mill waste on soil chemical properties, enzyme activities and productivity in an olive grove. Soil and Tillage Research, 114(2), pp. 175-182.	Portuguese Republic	GAZ	GAZ:00002944	cultivated environment	ENVO	ENVO:01000311	38.883	degree	UO	UO:0000185	-7.15	degree	UO	UO:0000185	Data compilation	226	Mediterranean	Olive	Change in management from conventional to SMART	5
Scientific literature	Lozano-García, B., & Parras-Alcántara, L. 2013. Short-term effects of olive mill by-products on soil organic carbon, total N, C: N ratio and stratification ratios in a Mediterranean olive grove. Agriculture, ecosystems & environment, 165, pp. 68-73.	Kingdom of Spain	GAZ	GAZ:00000591	cultivated environment	ENVO	ENVO:01000311	37.833	degree	UO	UO:0000185	-3.866	degree	UO	UO:0000185	Data compilation	227	Mediterranean	Olive	Change in management from conventional to SMART	3
Scientific literature	Lozano-García, B., & Parras-Alcántara, L. 2013. Short-term effects of olive mill by-products on soil organic carbon, total N, C: N ratio and stratification ratios in a Mediterranean olive grove. Agriculture, ecosystems & environment, 165, pp. 68-73.	Kingdom of Spain	GAZ	GAZ:00000591	cultivated environment	ENVO	ENVO:01000311	37.833	degree	UO	UO:0000185	-3.866	degree	UO	UO:0000185	Data compilation	228	Mediterranean	Olive	Change in management from conventional to SMART	3
Scientific literature	Marques, M. J., García?Muñoz, S., Muñoz?Organero, G., & Bienes, R. 2010. Soil conservation beneath grass cover in hillside vineyards under Mediterranean climatic conditions (Madrid, Spain). Land Degradation & Development, 21(2), pp. 122-131.	Kingdom of Spain	GAZ	GAZ:00000591	cultivated environment	ENVO	ENVO:01000311	40.35	degree	UO	UO:0000185	-3.366	degree	UO	UO:0000185	Data compilation	229	Mediterranean	Vineyard	Land Use Change	1.6
Scientific literature	Marques, M. J., García?Muñoz, S., Muñoz?Organero, G., & Bienes, R. 2010. Soil conservation beneath grass cover in hillside vineyards under Mediterranean climatic conditions (Madrid, Spain). Land Degradation & Development, 21(2), pp. 122-131.	Kingdom of Spain	GAZ	GAZ:00000591	cultivated environment	ENVO	ENVO:01000311	40.35	degree	UO	UO:0000185	-3.366	degree	UO	UO:0000185	Data compilation	230	Mediterranean	Vineyard	Land Use Change	1.6
Scientific literature	Nasini, L., Gigliotti, G., Balduccini, M.A., Federici, E., Cenci, G. and Proietti, P., 2013. Effect of solid olive-mill waste amendment on soil fertility and olive (Olea europaea L.) tree activity. Agriculture, ecosystems & environment, 164, pp.292-297	Italy	GAZ	GAZ:00002650	cultivated environment	ENVO	ENVO:01000311	43.183	degree	UO	UO:0000185	12.93	degree	UO	UO:0000185	Data compilation	231	Temperate	Olive	Change in management from conventional to SMART	4
Scientific literature	Olego, M.A., Cordero, J., Quiroga, M.J., Sánchez-García, M., Álvarez, J.C. and Garzón-Jimeno, E., 2015. Effect of leonardite application on soil organic matter and micronutrient levels in an inceptisol soil cultivated with vine (Vitis vinifera L.). ITEA, 111(3), pp.210-226.	Kingdom of Spain	GAZ	GAZ:00000591	cultivated environment	ENVO	ENVO:01000311	41.66	degree	UO	UO:0000185	-4.183	degree	UO	UO:0000185	Data compilation	232	Mediterranean	Vineyard	Change in management from conventional to SMART	3
Scientific literature	Olego, M.A., Cordero, J., Quiroga, M.J., Sánchez-García, M., Álvarez, J.C. and Garzón-Jimeno, E., 2015. Effect of leonardite application on soil organic matter and micronutrient levels in an inceptisol soil cultivated with vine (Vitis vinifera L.). ITEA, 111(3), pp.210-226.	Kingdom of Spain	GAZ	GAZ:00000591	cultivated environment	ENVO	ENVO:01000311	41.66	degree	UO	UO:0000185	-4.183	degree	UO	UO:0000185	Data compilation	233	Mediterranean	Vineyard	Change in management from conventional to SMART	3
Scientific literature	Palese, A. M., Vignozzi, N., Celano, G., Agnelli, A. E., Pagliai, M., & Xiloyannis, C. 2014. Influence of soil management on soil physical characteristics and water storage in a mature rainfed olive orchard. Soil and Tillage Research, 144, pp. 96-109.	Italy	GAZ	GAZ:00002650	cultivated environment	ENVO	ENVO:01000311	40.483	degree	UO	UO:0000185	16.466	degree	UO	UO:0000185	Data compilation	234	Mediterranean	Olive	Change in management from conventional to SMART	6
Scientific literature	Repullo, M. A., Carbonell, R., Hidalgo, J., Rodríguez-Lizana, A., & Ordóñez, R. 2012. Using olive pruning residues to cover soil and improve fertility. Soil and Tillage Research, 124, pp.36-46	Kingdom of Spain	GAZ	GAZ:00000591	cultivated environment	ENVO	ENVO:01000311	37.8916	degree	UO	UO:0000185	-4.7727	degree	UO	UO:0000185	Data compilation	235	Mediterranean	Olive	Change in management from conventional to SMART	2
Scientific literature	Repullo, M. A., Carbonell, R., Hidalgo, J., Rodríguez-Lizana, A., & Ordóñez, R. 2012. Using olive pruning residues to cover soil and improve fertility. Soil and Tillage Research, 124, pp.36-46	Kingdom of Spain	GAZ	GAZ:00000591	cultivated environment	ENVO	ENVO:01000311	37.8916	degree	UO	UO:0000185	-4.7727	degree	UO	UO:0000185	Data compilation	236	Mediterranean	Olive	Change in management from conventional to SMART	2
Scientific literature	Repullo, M. A., Carbonell, R., Hidalgo, J., Rodríguez-Lizana, A., & Ordóñez, R. 2012. Using olive pruning residues to cover soil and improve fertility. Soil and Tillage Research, 124, pp.36-46	Kingdom of Spain	GAZ	GAZ:00000591	cultivated environment	ENVO	ENVO:01000311	37.8916	degree	UO	UO:0000185	-4.7727	degree	UO	UO:0000185	Data compilation	237	Mediterranean	Olive	Change in management from conventional to SMART	2
Scientific literature	Repullo, M. A., Carbonell, R., Hidalgo, J., Rodríguez-Lizana, A., & Ordóñez, R. 2012. Using olive pruning residues to cover soil and improve fertility. Soil and Tillage Research, 124, pp.36-46	Kingdom of Spain	GAZ	GAZ:00000591	cultivated environment	ENVO	ENVO:01000311	37.8916	degree	UO	UO:0000185	-4.7727	degree	UO	UO:0000185	Data compilation	238	Mediterranean	Olive	Change in management from conventional to SMART	2
Scientific literature	Repullo, M. A., Carbonell, R., Hidalgo, J., Rodríguez-Lizana, A., & Ordóñez, R. 2012. Using olive pruning residues to cover soil and improve fertility. Soil and Tillage Research, 124, pp.36-46	Kingdom of Spain	GAZ	GAZ:00000591	cultivated environment	ENVO	ENVO:01000311	37.8916	degree	UO	UO:0000185	-4.7727	degree	UO	UO:0000185	Data compilation	239	Mediterranean	Olive	Change in management from conventional to SMART	2
Scientific literature	Repullo, M. A., Carbonell, R., Hidalgo, J., Rodríguez-Lizana, A., & Ordóñez, R. 2012. Using olive pruning residues to cover soil and improve fertility. Soil and Tillage Research, 124, pp.36-46	Kingdom of Spain	GAZ	GAZ:00000591	cultivated environment	ENVO	ENVO:01000311	37.666	degree	UO	UO:0000185	-4.783	degree	UO	UO:0000185	Data compilation	240	Mediterranean	Olive	Change in management from conventional to SMART	3
Scientific literature	Ruibérriz, M.A.R., Bojollo, R.M.C., Braña, C.A., Lizana, A.R. and Fernández, R.M.O., 2012. Carbon sequestration potential of residues of different types of cover crops in olive groves under mediterranean climate. Spanish journal of agricultural research, (3), pp.649-661.	Kingdom of Spain	GAZ	GAZ:00000591	cultivated environment	ENVO	ENVO:01000311	37.666	degree	UO	UO:0000185	-4.783	degree	UO	UO:0000185	Data compilation	241	Mediterranean	Olive	Change in management from conventional to SMART	3
Scientific literature	Ruibérriz, M.A.R., Bojollo, R.M.C., Braña, C.A., Lizana, A.R. and Fernández, R.M.O., 2012. Carbon sequestration potential of residues of different types of cover crops in olive groves under mediterranean climate. Spanish journal of agricultural research, (3), pp.649-661.	Kingdom of Spain	GAZ	GAZ:00000591	cultivated environment	ENVO	ENVO:01000311	37.666	degree	UO	UO:0000185	-4.783	degree	UO	UO:0000185	Data compilation	242	Mediterranean	Olive	Change in management from conventional to SMART	3
Scientific literature	Ruibérriz, M.A.R., Bojollo, R.M.C., Braña, C.A., Lizana, A.R. and Fernández, R.M.O., 2012. Carbon sequestration potential of residues of different types of cover crops in olive groves under mediterranean climate. Spanish journal of agricultural research, (3), pp.649-661.	Kingdom of Spain	GAZ	GAZ:00000591	cultivated environment	ENVO	ENVO:01000311	37.666	degree	UO	UO:0000185	-4.783	degree	UO	UO:0000185	Data compilation	243	Mediterranean	Olive	Change in management from conventional to SMART	3
Scientific literature	Ruiz-Colmenero, M., Bienes, R., Eldridge, D. J., & Marques, M. J. 2013. Vegetation cover reduces erosion and enhances soil organic carbon in a vineyard in the central Spain. Catena, 104, pp. 153-160.	Kingdom of Spain	GAZ	GAZ:00000591	cultivated environment	ENVO	ENVO:01000311	40.35	degree	UO	UO:0000185	-3.36	degree	UO	UO:0000185	Data compilation	244	Mediterranean	Vineyard	Change in management from conventional to SMART	4
Scientific literature	Ruiz-Colmenero, M., Bienes, R., Eldridge, D. J., & Marques, M. J. 2013. Vegetation cover reduces erosion and enhances soil organic carbon in a vineyard in the central Spain. Catena, 104, pp. 153-160.	Kingdom of Spain	GAZ	GAZ:00000591	cultivated environment	ENVO	ENVO:01000311	40.35	degree	UO	UO:0000185	-3.36	degree	UO	UO:0000185	Data compilation	245	Mediterranean	Vineyard	Change in management from conventional to SMART	4
Scientific literature	Seddaiu, G., Porcu, G., Ledda, L., Roggero, P. P., Agnelli, A., & Corti, G. 2013. Soil organic matter content and composition as influenced by soil management in a semi-arid Mediterranean agro-silvo-pastoral system. Agriculture, ecosystems & environment, 167, pp. 1-11.	Italy	GAZ	GAZ:00002650	cultivated environment	ENVO	ENVO:01000311	40.766	degree	UO	UO:0000185	9.166	degree	UO	UO:0000185	Data compilation	246	Mediterranean	Vineyard	Change in management from conventional to SMART	20
Scientific literature	Soriano, M. A., Álvarez, S., Landa, B. B., & Gómez, J. A. 2014. Soil properties in organic olive orchards following different weed management in a rolling landscape of Andalusia, Spain. Renewable Agriculture and Food Systems, 29(01), pp. 83-91.	Kingdom of Spain	GAZ	GAZ:00000591	cultivated environment	ENVO	ENVO:01000311	37.75	degree	UO	UO:0000185	-4.7	degree	UO	UO:0000185	Data compilation	247	Mediterranean	Olive	Change in management from conventional to SMART	5
Scientific literature	Steenwerth, K., & Belina, K. M. 2008. Cover crops enhance soil organic matter, carbon dynamics and microbiological function in a vineyard agroecosystem. Applied soil ecology, 40(2), pp. 359-369.	United States of America	GAZ	GAZ:00002459	cultivated environment	ENVO	ENVO:01000311	39.785	degree	UO	UO:0000185	-85.7694	degree	UO	UO:0000185	Data compilation	248	Mediterranean	Vineyard	Change in management from conventional to SMART	5
Scientific literature	Steenwerth, K., & Belina, K. M. 2008. Cover crops enhance soil organic matter, carbon dynamics and microbiological function in a vineyard agroecosystem. Applied soil ecology, 40(2), pp. 359-369.	United States of America	GAZ	GAZ:00002459	cultivated environment	ENVO	ENVO:01000311	39.785	degree	UO	UO:0000185	-85.7694	degree	UO	UO:0000185	Data compilation	249	Mediterranean	Vineyard	Change in management from conventional to SMART	5
Scientific literature	Schneckenberg(2007)	Germany	GAZ	GAZ:00002646	cultivated environment	ENVO	ENVO:01000311	52.3594	degree	UO	UO:0000185	13.3089	degree	UO	UO:0000185	Data compilation	250	Temperate	Miscanthus	Land Use Change	12
Scientific literature	Clifton-Brown, J.C., Breuer, J. and Jones, M.B., 2007. Carbon mitigation by the energy crop, Miscanthus. Global Change Biology, 13(11), pp.2296-2307.	Republic of Ireland	GAZ	GAZ:00002943	cultivated environment	ENVO	ENVO:01000311	52.5159	degree	UO	UO:0000185	-7.8916	degree	UO	UO:0000185	Data compilation	251	Temperate	Miscanthus	Land Use Change	15
Scientific literature	Mello, F.F., Cerri, C.E., Davies, C.A., Holbrook, N.M., Paustian, K., Maia, S.M., Galdos, M.V., Bernoux, M. and Cerri, C.C., 2014. Payback time for soil carbon and sugar-cane ethanol. Nature Climate Change, 4(7), pp.605-609.	Brazil	GAZ	GAZ:00002828	cultivated environment	ENVO	ENVO:01000311	-23.0553	degree	UO	UO:0000185	-49.6237	degree	UO	UO:0000185	Data compilation	252	Tropical	Sugarcane	Land Use Change	15
Scientific literature	Mello, F.F., Cerri, C.E., Davies, C.A., Holbrook, N.M., Paustian, K., Maia, S.M., Galdos, M.V., Bernoux, M. and Cerri, C.C., 2014. Payback time for soil carbon and sugar-cane ethanol. Nature Climate Change, 4(7), pp.605-609.	Brazil	GAZ	GAZ:00002828	cultivated environment	ENVO	ENVO:01000311	-23.0553	degree	UO	UO:0000185	-49.6237	degree	UO	UO:0000185	Data compilation	253	Tropical	Sugarcane	Land Use Change	9
Scientific literature	Mello, F.F., Cerri, C.E., Davies, C.A., Holbrook, N.M., Paustian, K., Maia, S.M., Galdos, M.V., Bernoux, M. and Cerri, C.C., 2014. Payback time for soil carbon and sugar-cane ethanol. Nature Climate Change, 4(7), pp.605-609.	Brazil	GAZ	GAZ:00002828	cultivated environment	ENVO	ENVO:01000311	-23.0553	degree	UO	UO:0000185	-49.6237	degree	UO	UO:0000185	Data compilation	254	Tropical	Sugarcane	Land Use Change	7
Scientific literature	Mello, F.F., Cerri, C.E., Davies, C.A., Holbrook, N.M., Paustian, K., Maia, S.M., Galdos, M.V., Bernoux, M. and Cerri, C.C., 2014. Payback time for soil carbon and sugar-cane ethanol. Nature Climate Change, 4(7), pp.605-609.	Brazil	GAZ	GAZ:00002828	cultivated environment	ENVO	ENVO:01000311	-22.7883	degree	UO	UO:0000185	-48.1312	degree	UO	UO:0000185	Data compilation	255	Tropical	Sugarcane	Land Use Change	6
Scientific literature	Mello, F.F., Cerri, C.E., Davies, C.A., Holbrook, N.M., Paustian, K., Maia, S.M., Galdos, M.V., Bernoux, M. and Cerri, C.C., 2014. Payback time for soil carbon and sugar-cane ethanol. Nature Climate Change, 4(7), pp.605-609.	Brazil	GAZ	GAZ:00002828	cultivated environment	ENVO	ENVO:01000311	-22.7883	degree	UO	UO:0000185	-48.1312	degree	UO	UO:0000185	Data compilation	256	Tropical	Sugarcane	Land Use Change	11
Scientific literature	Mello, F.F., Cerri, C.E., Davies, C.A., Holbrook, N.M., Paustian, K., Maia, S.M., Galdos, M.V., Bernoux, M. and Cerri, C.C., 2014. Payback time for soil carbon and sugar-cane ethanol. Nature Climate Change, 4(7), pp.605-609.	Brazil	GAZ	GAZ:00002828	cultivated environment	ENVO	ENVO:01000311	-22.7883	degree	UO	UO:0000185	-48.1312	degree	UO	UO:0000185	Data compilation	257	Tropical	Sugarcane	Land Use Change	14
Scientific literature	Mello, F.F., Cerri, C.E., Davies, C.A., Holbrook, N.M., Paustian, K., Maia, S.M., Galdos, M.V., Bernoux, M. and Cerri, C.C., 2014. Payback time for soil carbon and sugar-cane ethanol. Nature Climate Change, 4(7), pp.605-609.	Brazil	GAZ	GAZ:00002828	cultivated environment	ENVO	ENVO:01000311	-22.7883	degree	UO	UO:0000185	-48.1312	degree	UO	UO:0000185	Data compilation	258	Tropical	Sugarcane	Land Use Change	14
Scientific literature	Mello, F.F., Cerri, C.E., Davies, C.A., Holbrook, N.M., Paustian, K., Maia, S.M., Galdos, M.V., Bernoux, M. and Cerri, C.C., 2014. Payback time for soil carbon and sugar-cane ethanol. Nature Climate Change, 4(7), pp.605-609.	Brazil	GAZ	GAZ:00002828	cultivated environment	ENVO	ENVO:01000311	-22.7883	degree	UO	UO:0000185	-48.1312	degree	UO	UO:0000185	Data compilation	259	Tropical	Sugarcane	Land Use Change	15
Scientific literature	Mello, F.F., Cerri, C.E., Davies, C.A., Holbrook, N.M., Paustian, K., Maia, S.M., Galdos, M.V., Bernoux, M. and Cerri, C.C., 2014. Payback time for soil carbon and sugar-cane ethanol. Nature Climate Change, 4(7), pp.605-609.	Brazil	GAZ	GAZ:00002828	cultivated environment	ENVO	ENVO:01000311	-22.7883	degree	UO	UO:0000185	-48.1312	degree	UO	UO:0000185	Data compilation	260	Tropical	Sugarcane	Land Use Change	20
Scientific literature	Mello, F.F., Cerri, C.E., Davies, C.A., Holbrook, N.M., Paustian, K., Maia, S.M., Galdos, M.V., Bernoux, M. and Cerri, C.C., 2014. Payback time for soil carbon and sugar-cane ethanol. Nature Climate Change, 4(7), pp.605-609.	Brazil	GAZ	GAZ:00002828	cultivated environment	ENVO	ENVO:01000311	-22.2567	degree	UO	UO:0000185	-47.817	degree	UO	UO:0000185	Data compilation	261	Tropical	Sugarcane	Land Use Change	6
Scientific literature	Mello, F.F., Cerri, C.E., Davies, C.A., Holbrook, N.M., Paustian, K., Maia, S.M., Galdos, M.V., Bernoux, M. and Cerri, C.C., 2014. Payback time for soil carbon and sugar-cane ethanol. Nature Climate Change, 4(7), pp.605-609.	Brazil	GAZ	GAZ:00002828	cultivated environment	ENVO	ENVO:01000311	-22.2567	degree	UO	UO:0000185	-47.817	degree	UO	UO:0000185	Data compilation	262	Tropical	Sugarcane	Land Use Change	21
Scientific literature	Mello, F.F., Cerri, C.E., Davies, C.A., Holbrook, N.M., Paustian, K., Maia, S.M., Galdos, M.V., Bernoux, M. and Cerri, C.C., 2014. Payback time for soil carbon and sugar-cane ethanol. Nature Climate Change, 4(7), pp.605-609.	Brazil	GAZ	GAZ:00002828	cultivated environment	ENVO	ENVO:01000311	-22.2567	degree	UO	UO:0000185	-47.817	degree	UO	UO:0000185	Data compilation	263	Tropical	Sugarcane	Land Use Change	31
Scientific literature	Mello, F.F., Cerri, C.E., Davies, C.A., Holbrook, N.M., Paustian, K., Maia, S.M., Galdos, M.V., Bernoux, M. and Cerri, C.C., 2014. Payback time for soil carbon and sugar-cane ethanol. Nature Climate Change, 4(7), pp.605-609.	Brazil	GAZ	GAZ:00002828	cultivated environment	ENVO	ENVO:01000311	-21.9198	degree	UO	UO:0000185	-49.0009	degree	UO	UO:0000185	Data compilation	264	Tropical	Sugarcane	Land Use Change	18
Scientific literature	Mello, F.F., Cerri, C.E., Davies, C.A., Holbrook, N.M., Paustian, K., Maia, S.M., Galdos, M.V., Bernoux, M. and Cerri, C.C., 2014. Payback time for soil carbon and sugar-cane ethanol. Nature Climate Change, 4(7), pp.605-609.	Brazil	GAZ	GAZ:00002828	cultivated environment	ENVO	ENVO:01000311	-21.9198	degree	UO	UO:0000185	-49.0009	degree	UO	UO:0000185	Data compilation	265	Tropical	Sugarcane	Land Use Change	7
Scientific literature	Mello, F.F., Cerri, C.E., Davies, C.A., Holbrook, N.M., Paustian, K., Maia, S.M., Galdos, M.V., Bernoux, M. and Cerri, C.C., 2014. Payback time for soil carbon and sugar-cane ethanol. Nature Climate Change, 4(7), pp.605-609.	Brazil	GAZ	GAZ:00002828	cultivated environment	ENVO	ENVO:01000311	-21.9198	degree	UO	UO:0000185	-49.0009	degree	UO	UO:0000185	Data compilation	266	Tropical	Sugarcane	Land Use Change	9
Scientific literature	Mello, F.F., Cerri, C.E., Davies, C.A., Holbrook, N.M., Paustian, K., Maia, S.M., Galdos, M.V., Bernoux, M. and Cerri, C.C., 2014. Payback time for soil carbon and sugar-cane ethanol. Nature Climate Change, 4(7), pp.605-609.	Brazil	GAZ	GAZ:00002828	cultivated environment	ENVO	ENVO:01000311	-21.2029	degree	UO	UO:0000185	-50.4537	degree	UO	UO:0000185	Data compilation	267	Tropical	Sugarcane	Land Use Change	39
Scientific literature	Mello, F.F., Cerri, C.E., Davies, C.A., Holbrook, N.M., Paustian, K., Maia, S.M., Galdos, M.V., Bernoux, M. and Cerri, C.C., 2014. Payback time for soil carbon and sugar-cane ethanol. Nature Climate Change, 4(7), pp.605-609.	Brazil	GAZ	GAZ:00002828	cultivated environment	ENVO	ENVO:01000311	-21.2029	degree	UO	UO:0000185	-50.4537	degree	UO	UO:0000185	Data compilation	268	Tropical	Sugarcane	Land Use Change	16
Scientific literature	Mello, F.F., Cerri, C.E., Davies, C.A., Holbrook, N.M., Paustian, K., Maia, S.M., Galdos, M.V., Bernoux, M. and Cerri, C.C., 2014. Payback time for soil carbon and sugar-cane ethanol. Nature Climate Change, 4(7), pp.605-609.	Brazil	GAZ	GAZ:00002828	cultivated environment	ENVO	ENVO:01000311	-21.2029	degree	UO	UO:0000185	-50.4537	degree	UO	UO:0000185	Data compilation	269	Tropical	Sugarcane	Land Use Change	39
Scientific literature	Mello, F.F., Cerri, C.E., Davies, C.A., Holbrook, N.M., Paustian, K., Maia, S.M., Galdos, M.V., Bernoux, M. and Cerri, C.C., 2014. Payback time for soil carbon and sugar-cane ethanol. Nature Climate Change, 4(7), pp.605-609.	Brazil	GAZ	GAZ:00002828	cultivated environment	ENVO	ENVO:01000311	-21.2029	degree	UO	UO:0000185	-50.4537	degree	UO	UO:0000185	Data compilation	270	Tropical	Sugarcane	Land Use Change	39
Scientific literature	Mello, F.F., Cerri, C.E., Davies, C.A., Holbrook, N.M., Paustian, K., Maia, S.M., Galdos, M.V., Bernoux, M. and Cerri, C.C., 2014. Payback time for soil carbon and sugar-cane ethanol. Nature Climate Change, 4(7), pp.605-609.	Brazil	GAZ	GAZ:00002828	cultivated environment	ENVO	ENVO:01000311	-20.899	degree	UO	UO:0000185	-51.3797	degree	UO	UO:0000185	Data compilation	271	Tropical	Sugarcane	Land Use Change	5
Scientific literature	Mello, F.F., Cerri, C.E., Davies, C.A., Holbrook, N.M., Paustian, K., Maia, S.M., Galdos, M.V., Bernoux, M. and Cerri, C.C., 2014. Payback time for soil carbon and sugar-cane ethanol. Nature Climate Change, 4(7), pp.605-609.	Brazil	GAZ	GAZ:00002828	cultivated environment	ENVO	ENVO:01000311	-20.899	degree	UO	UO:0000185	-51.3797	degree	UO	UO:0000185	Data compilation	272	Tropical	Sugarcane	Land Use Change	2
Scientific literature	Mello, F.F., Cerri, C.E., Davies, C.A., Holbrook, N.M., Paustian, K., Maia, S.M., Galdos, M.V., Bernoux, M. and Cerri, C.C., 2014. Payback time for soil carbon and sugar-cane ethanol. Nature Climate Change, 4(7), pp.605-609.	Brazil	GAZ	GAZ:00002828	cultivated environment	ENVO	ENVO:01000311	-20.899	degree	UO	UO:0000185	-51.3797	degree	UO	UO:0000185	Data compilation	273	Tropical	Sugarcane	Land Use Change	10
Scientific literature	Mello, F.F., Cerri, C.E., Davies, C.A., Holbrook, N.M., Paustian, K., Maia, S.M., Galdos, M.V., Bernoux, M. and Cerri, C.C., 2014. Payback time for soil carbon and sugar-cane ethanol. Nature Climate Change, 4(7), pp.605-609.	Brazil	GAZ	GAZ:00002828	cultivated environment	ENVO	ENVO:01000311	-20.899	degree	UO	UO:0000185	-51.3797	degree	UO	UO:0000185	Data compilation	274	Tropical	Sugarcane	Land Use Change	4
Scientific literature	Mello, F.F., Cerri, C.E., Davies, C.A., Holbrook, N.M., Paustian, K., Maia, S.M., Galdos, M.V., Bernoux, M. and Cerri, C.C., 2014. Payback time for soil carbon and sugar-cane ethanol. Nature Climate Change, 4(7), pp.605-609.	Brazil	GAZ	GAZ:00002828	cultivated environment	ENVO	ENVO:01000311	-20.899	degree	UO	UO:0000185	-51.3797	degree	UO	UO:0000185	Data compilation	275	Tropical	Sugarcane	Land Use Change	9
Scientific literature	Mello, F.F., Cerri, C.E., Davies, C.A., Holbrook, N.M., Paustian, K., Maia, S.M., Galdos, M.V., Bernoux, M. and Cerri, C.C., 2014. Payback time for soil carbon and sugar-cane ethanol. Nature Climate Change, 4(7), pp.605-609.	Brazil	GAZ	GAZ:00002828	cultivated environment	ENVO	ENVO:01000311	-20.0422	degree	UO	UO:0000185	-47.7564	degree	UO	UO:0000185	Data compilation	276	Tropical	Sugarcane	Land Use Change	8
Scientific literature	Mello, F.F., Cerri, C.E., Davies, C.A., Holbrook, N.M., Paustian, K., Maia, S.M., Galdos, M.V., Bernoux, M. and Cerri, C.C., 2014. Payback time for soil carbon and sugar-cane ethanol. Nature Climate Change, 4(7), pp.605-609.	Brazil	GAZ	GAZ:00002828	cultivated environment	ENVO	ENVO:01000311	-20.0422	degree	UO	UO:0000185	-47.7564	degree	UO	UO:0000185	Data compilation	277	Tropical	Sugarcane	Land Use Change	5
Scientific literature	Mello, F.F., Cerri, C.E., Davies, C.A., Holbrook, N.M., Paustian, K., Maia, S.M., Galdos, M.V., Bernoux, M. and Cerri, C.C., 2014. Payback time for soil carbon and sugar-cane ethanol. Nature Climate Change, 4(7), pp.605-609.	Brazil	GAZ	GAZ:00002828	cultivated environment	ENVO	ENVO:01000311	-20.0422	degree	UO	UO:0000185	-47.7564	degree	UO	UO:0000185	Data compilation	278	Tropical	Sugarcane	Land Use Change	15
Scientific literature	Mello, F.F., Cerri, C.E., Davies, C.A., Holbrook, N.M., Paustian, K., Maia, S.M., Galdos, M.V., Bernoux, M. and Cerri, C.C., 2014. Payback time for soil carbon and sugar-cane ethanol. Nature Climate Change, 4(7), pp.605-609.	Brazil	GAZ	GAZ:00002828	cultivated environment	ENVO	ENVO:01000311	-20.0422	degree	UO	UO:0000185	-47.7564	degree	UO	UO:0000185	Data compilation	279	Tropical	Sugarcane	Land Use Change	20
Scientific literature	Mello, F.F., Cerri, C.E., Davies, C.A., Holbrook, N.M., Paustian, K., Maia, S.M., Galdos, M.V., Bernoux, M. and Cerri, C.C., 2014. Payback time for soil carbon and sugar-cane ethanol. Nature Climate Change, 4(7), pp.605-609.	Brazil	GAZ	GAZ:00002828	cultivated environment	ENVO	ENVO:01000311	-20.0422	degree	UO	UO:0000185	-47.7564	degree	UO	UO:0000185	Data compilation	280	Tropical	Sugarcane	Land Use Change	5
Scientific literature	Mello, F.F., Cerri, C.E., Davies, C.A., Holbrook, N.M., Paustian, K., Maia, S.M., Galdos, M.V., Bernoux, M. and Cerri, C.C., 2014. Payback time for soil carbon and sugar-cane ethanol. Nature Climate Change, 4(7), pp.605-609.	Brazil	GAZ	GAZ:00002828	cultivated environment	ENVO	ENVO:01000311	-19.7529	degree	UO	UO:0000185	-48.6389	degree	UO	UO:0000185	Data compilation	281	Tropical	Sugarcane	Land Use Change	2
Scientific literature	Mello, F.F., Cerri, C.E., Davies, C.A., Holbrook, N.M., Paustian, K., Maia, S.M., Galdos, M.V., Bernoux, M. and Cerri, C.C., 2014. Payback time for soil carbon and sugar-cane ethanol. Nature Climate Change, 4(7), pp.605-609.	Brazil	GAZ	GAZ:00002828	cultivated environment	ENVO	ENVO:01000311	-19.7529	degree	UO	UO:0000185	-48.6389	degree	UO	UO:0000185	Data compilation	282	Tropical	Sugarcane	Land Use Change	5
Scientific literature	Mello, F.F., Cerri, C.E., Davies, C.A., Holbrook, N.M., Paustian, K., Maia, S.M., Galdos, M.V., Bernoux, M. and Cerri, C.C., 2014. Payback time for soil carbon and sugar-cane ethanol. Nature Climate Change, 4(7), pp.605-609.	Brazil	GAZ	GAZ:00002828	cultivated environment	ENVO	ENVO:01000311	-19.7529	degree	UO	UO:0000185	-48.6389	degree	UO	UO:0000185	Data compilation	283	Tropical	Sugarcane	Land Use Change	3
Scientific literature	Mello, F.F., Cerri, C.E., Davies, C.A., Holbrook, N.M., Paustian, K., Maia, S.M., Galdos, M.V., Bernoux, M. and Cerri, C.C., 2014. Payback time for soil carbon and sugar-cane ethanol. Nature Climate Change, 4(7), pp.605-609.	Brazil	GAZ	GAZ:00002828	cultivated environment	ENVO	ENVO:01000311	-19.7529	degree	UO	UO:0000185	-48.6389	degree	UO	UO:0000185	Data compilation	284	Tropical	Sugarcane	Land Use Change	6
Scientific literature	Mello, F.F., Cerri, C.E., Davies, C.A., Holbrook, N.M., Paustian, K., Maia, S.M., Galdos, M.V., Bernoux, M. and Cerri, C.C., 2014. Payback time for soil carbon and sugar-cane ethanol. Nature Climate Change, 4(7), pp.605-609.	Brazil	GAZ	GAZ:00002828	cultivated environment	ENVO	ENVO:01000311	-19.7529	degree	UO	UO:0000185	-48.6389	degree	UO	UO:0000185	Data compilation	285	Tropical	Sugarcane	Land Use Change	7
Scientific literature	Mello, F.F., Cerri, C.E., Davies, C.A., Holbrook, N.M., Paustian, K., Maia, S.M., Galdos, M.V., Bernoux, M. and Cerri, C.C., 2014. Payback time for soil carbon and sugar-cane ethanol. Nature Climate Change, 4(7), pp.605-609.	Brazil	GAZ	GAZ:00002828	cultivated environment	ENVO	ENVO:01000311	-19.7529	degree	UO	UO:0000185	-48.6389	degree	UO	UO:0000185	Data compilation	286	Tropical	Sugarcane	Land Use Change	7
Scientific literature	Mello, F.F., Cerri, C.E., Davies, C.A., Holbrook, N.M., Paustian, K., Maia, S.M., Galdos, M.V., Bernoux, M. and Cerri, C.C., 2014. Payback time for soil carbon and sugar-cane ethanol. Nature Climate Change, 4(7), pp.605-609.	Brazil	GAZ	GAZ:00002828	cultivated environment	ENVO	ENVO:01000311	-19.7529	degree	UO	UO:0000185	-48.6389	degree	UO	UO:0000185	Data compilation	287	Tropical	Sugarcane	Land Use Change	6
Scientific literature	Mello, F.F., Cerri, C.E., Davies, C.A., Holbrook, N.M., Paustian, K., Maia, S.M., Galdos, M.V., Bernoux, M. and Cerri, C.C., 2014. Payback time for soil carbon and sugar-cane ethanol. Nature Climate Change, 4(7), pp.605-609.	Brazil	GAZ	GAZ:00002828	cultivated environment	ENVO	ENVO:01000311	-19.7529	degree	UO	UO:0000185	-48.6389	degree	UO	UO:0000185	Data compilation	288	Tropical	Sugarcane	Land Use Change	4
Scientific literature	Mello, F.F., Cerri, C.E., Davies, C.A., Holbrook, N.M., Paustian, K., Maia, S.M., Galdos, M.V., Bernoux, M. and Cerri, C.C., 2014. Payback time for soil carbon and sugar-cane ethanol. Nature Climate Change, 4(7), pp.605-609.	Brazil	GAZ	GAZ:00002828	cultivated environment	ENVO	ENVO:01000311	-19.7529	degree	UO	UO:0000185	-48.6389	degree	UO	UO:0000185	Data compilation	289	Tropical	Sugarcane	Land Use Change	7
Scientific literature	Mello, F.F., Cerri, C.E., Davies, C.A., Holbrook, N.M., Paustian, K., Maia, S.M., Galdos, M.V., Bernoux, M. and Cerri, C.C., 2014. Payback time for soil carbon and sugar-cane ethanol. Nature Climate Change, 4(7), pp.605-609.	Brazil	GAZ	GAZ:00002828	cultivated environment	ENVO	ENVO:01000311	-18.4761	degree	UO	UO:0000185	-49.142	degree	UO	UO:0000185	Data compilation	290	Tropical	Sugarcane	Land Use Change	7
Scientific literature	Mello, F.F., Cerri, C.E., Davies, C.A., Holbrook, N.M., Paustian, K., Maia, S.M., Galdos, M.V., Bernoux, M. and Cerri, C.C., 2014. Payback time for soil carbon and sugar-cane ethanol. Nature Climate Change, 4(7), pp.605-609.	Brazil	GAZ	GAZ:00002828	cultivated environment	ENVO	ENVO:01000311	-18.4761	degree	UO	UO:0000185	-49.142	degree	UO	UO:0000185	Data compilation	291	Tropical	Sugarcane	Land Use Change	16
Scientific literature	Mello, F.F., Cerri, C.E., Davies, C.A., Holbrook, N.M., Paustian, K., Maia, S.M., Galdos, M.V., Bernoux, M. and Cerri, C.C., 2014. Payback time for soil carbon and sugar-cane ethanol. Nature Climate Change, 4(7), pp.605-609.	Brazil	GAZ	GAZ:00002828	cultivated environment	ENVO	ENVO:01000311	-18.4761	degree	UO	UO:0000185	-49.142	degree	UO	UO:0000185	Data compilation	292	Tropical	Sugarcane	Land Use Change	39
Scientific literature	Mello, F.F., Cerri, C.E., Davies, C.A., Holbrook, N.M., Paustian, K., Maia, S.M., Galdos, M.V., Bernoux, M. and Cerri, C.C., 2014. Payback time for soil carbon and sugar-cane ethanol. Nature Climate Change, 4(7), pp.605-609.	Brazil	GAZ	GAZ:00002828	cultivated environment	ENVO	ENVO:01000311	-18.4761	degree	UO	UO:0000185	-49.142	degree	UO	UO:0000185	Data compilation	293	Tropical	Sugarcane	Land Use Change	10
Scientific literature	Mello, F.F., Cerri, C.E., Davies, C.A., Holbrook, N.M., Paustian, K., Maia, S.M., Galdos, M.V., Bernoux, M. and Cerri, C.C., 2014. Payback time for soil carbon and sugar-cane ethanol. Nature Climate Change, 4(7), pp.605-609.	Brazil	GAZ	GAZ:00002828	cultivated environment	ENVO	ENVO:01000311	-18.4761	degree	UO	UO:0000185	-49.142	degree	UO	UO:0000185	Data compilation	294	Tropical	Sugarcane	Land Use Change	20
Scientific literature	Mello, F.F., Cerri, C.E., Davies, C.A., Holbrook, N.M., Paustian, K., Maia, S.M., Galdos, M.V., Bernoux, M. and Cerri, C.C., 2014. Payback time for soil carbon and sugar-cane ethanol. Nature Climate Change, 4(7), pp.605-609.	Brazil	GAZ	GAZ:00002828	cultivated environment	ENVO	ENVO:01000311	-18.4761	degree	UO	UO:0000185	-49.142	degree	UO	UO:0000185	Data compilation	295	Tropical	Sugarcane	Land Use Change	3
Scientific literature	Mello, F.F., Cerri, C.E., Davies, C.A., Holbrook, N.M., Paustian, K., Maia, S.M., Galdos, M.V., Bernoux, M. and Cerri, C.C., 2014. Payback time for soil carbon and sugar-cane ethanol. Nature Climate Change, 4(7), pp.605-609.	Brazil	GAZ	GAZ:00002828	cultivated environment	ENVO	ENVO:01000311	-18.4761	degree	UO	UO:0000185	-49.142	degree	UO	UO:0000185	Data compilation	296	Tropical	Sugarcane	Land Use Change	7
Scientific literature	Mello, F.F., Cerri, C.E., Davies, C.A., Holbrook, N.M., Paustian, K., Maia, S.M., Galdos, M.V., Bernoux, M. and Cerri, C.C., 2014. Payback time for soil carbon and sugar-cane ethanol. Nature Climate Change, 4(7), pp.605-609.	Brazil	GAZ	GAZ:00002828	cultivated environment	ENVO	ENVO:01000311	-18.4761	degree	UO	UO:0000185	-49.142	degree	UO	UO:0000185	Data compilation	297	Tropical	Sugarcane	Land Use Change	3
Scientific literature	Mello, F.F., Cerri, C.E., Davies, C.A., Holbrook, N.M., Paustian, K., Maia, S.M., Galdos, M.V., Bernoux, M. and Cerri, C.C., 2014. Payback time for soil carbon and sugar-cane ethanol. Nature Climate Change, 4(7), pp.605-609.	Brazil	GAZ	GAZ:00002828	cultivated environment	ENVO	ENVO:01000311	-18.4761	degree	UO	UO:0000185	-49.142	degree	UO	UO:0000185	Data compilation	298	Tropical	Sugarcane	Land Use Change	7
Scientific literature	Mello, F.F., Cerri, C.E., Davies, C.A., Holbrook, N.M., Paustian, K., Maia, S.M., Galdos, M.V., Bernoux, M. and Cerri, C.C., 2014. Payback time for soil carbon and sugar-cane ethanol. Nature Climate Change, 4(7), pp.605-609.	Brazil	GAZ	GAZ:00002828	cultivated environment	ENVO	ENVO:01000311	-18.4761	degree	UO	UO:0000185	-49.142	degree	UO	UO:0000185	Data compilation	299	Tropical	Sugarcane	Land Use Change	11
Scientific literature	Mello, F.F., Cerri, C.E., Davies, C.A., Holbrook, N.M., Paustian, K., Maia, S.M., Galdos, M.V., Bernoux, M. and Cerri, C.C., 2014. Payback time for soil carbon and sugar-cane ethanol. Nature Climate Change, 4(7), pp.605-609.	Brazil	GAZ	GAZ:00002828	cultivated environment	ENVO	ENVO:01000311	-18.4761	degree	UO	UO:0000185	-49.142	degree	UO	UO:0000185	Data compilation	300	Tropical	Sugarcane	Land Use Change	6
Scientific literature	Mello, F.F., Cerri, C.E., Davies, C.A., Holbrook, N.M., Paustian, K., Maia, S.M., Galdos, M.V., Bernoux, M. and Cerri, C.C., 2014. Payback time for soil carbon and sugar-cane ethanol. Nature Climate Change, 4(7), pp.605-609.	Brazil	GAZ	GAZ:00002828	cultivated environment	ENVO	ENVO:01000311	-18.4761	degree	UO	UO:0000185	-49.142	degree	UO	UO:0000185	Data compilation	301	Tropical	Sugarcane	Land Use Change	13
Scientific literature	Mello, F.F., Cerri, C.E., Davies, C.A., Holbrook, N.M., Paustian, K., Maia, S.M., Galdos, M.V., Bernoux, M. and Cerri, C.C., 2014. Payback time for soil carbon and sugar-cane ethanol. Nature Climate Change, 4(7), pp.605-609.	Brazil	GAZ	GAZ:00002828	cultivated environment	ENVO	ENVO:01000311	-18.4761	degree	UO	UO:0000185	-49.142	degree	UO	UO:0000185	Data compilation	302	Tropical	Sugarcane	Land Use Change	14
Scientific literature	Mello, F.F., Cerri, C.E., Davies, C.A., Holbrook, N.M., Paustian, K., Maia, S.M., Galdos, M.V., Bernoux, M. and Cerri, C.C., 2014. Payback time for soil carbon and sugar-cane ethanol. Nature Climate Change, 4(7), pp.605-609.	Brazil	GAZ	GAZ:00002828	cultivated environment	ENVO	ENVO:01000311	-18.4761	degree	UO	UO:0000185	-49.142	degree	UO	UO:0000185	Data compilation	303	Tropical	Sugarcane	Land Use Change	15
Scientific literature	Mello, F.F., Cerri, C.E., Davies, C.A., Holbrook, N.M., Paustian, K., Maia, S.M., Galdos, M.V., Bernoux, M. and Cerri, C.C., 2014. Payback time for soil carbon and sugar-cane ethanol. Nature Climate Change, 4(7), pp.605-609.	Brazil	GAZ	GAZ:00002828	cultivated environment	ENVO	ENVO:01000311	-18.4761	degree	UO	UO:0000185	-49.142	degree	UO	UO:0000185	Data compilation	304	Tropical	Sugarcane	Land Use Change	3
Scientific literature	Mello, F.F., Cerri, C.E., Davies, C.A., Holbrook, N.M., Paustian, K., Maia, S.M., Galdos, M.V., Bernoux, M. and Cerri, C.C., 2014. Payback time for soil carbon and sugar-cane ethanol. Nature Climate Change, 4(7), pp.605-609.	Brazil	GAZ	GAZ:00002828	cultivated environment	ENVO	ENVO:01000311	-18.4761	degree	UO	UO:0000185	-49.142	degree	UO	UO:0000185	Data compilation	305	Tropical	Sugarcane	Land Use Change	3
Scientific literature	Mello, F.F., Cerri, C.E., Davies, C.A., Holbrook, N.M., Paustian, K., Maia, S.M., Galdos, M.V., Bernoux, M. and Cerri, C.C., 2014. Payback time for soil carbon and sugar-cane ethanol. Nature Climate Change, 4(7), pp.605-609.	Brazil	GAZ	GAZ:00002828	cultivated environment	ENVO	ENVO:01000311	-18.011	degree	UO	UO:0000185	-49.3663	degree	UO	UO:0000185	Data compilation	306	Tropical	Sugarcane	Land Use Change	11
Scientific literature	Mello, F.F., Cerri, C.E., Davies, C.A., Holbrook, N.M., Paustian, K., Maia, S.M., Galdos, M.V., Bernoux, M. and Cerri, C.C., 2014. Payback time for soil carbon and sugar-cane ethanol. Nature Climate Change, 4(7), pp.605-609.	Brazil	GAZ	GAZ:00002828	cultivated environment	ENVO	ENVO:01000311	-18.011	degree	UO	UO:0000185	-49.3663	degree	UO	UO:0000185	Data compilation	307	Tropical	Sugarcane	Land Use Change	3
Scientific literature	Mello, F.F., Cerri, C.E., Davies, C.A., Holbrook, N.M., Paustian, K., Maia, S.M., Galdos, M.V., Bernoux, M. and Cerri, C.C., 2014. Payback time for soil carbon and sugar-cane ethanol. Nature Climate Change, 4(7), pp.605-609.	Brazil	GAZ	GAZ:00002828	cultivated environment	ENVO	ENVO:01000311	-18.011	degree	UO	UO:0000185	-49.3663	degree	UO	UO:0000185	Data compilation	308	Tropical	Sugarcane	Land Use Change	3
Scientific literature	Mello, F.F., Cerri, C.E., Davies, C.A., Holbrook, N.M., Paustian, K., Maia, S.M., Galdos, M.V., Bernoux, M. and Cerri, C.C., 2014. Payback time for soil carbon and sugar-cane ethanol. Nature Climate Change, 4(7), pp.605-609.	Brazil	GAZ	GAZ:00002828	cultivated environment	ENVO	ENVO:01000311	-18.011	degree	UO	UO:0000185	-49.3663	degree	UO	UO:0000185	Data compilation	309	Tropical	Sugarcane	Land Use Change	12
Scientific literature	Mello, F.F., Cerri, C.E., Davies, C.A., Holbrook, N.M., Paustian, K., Maia, S.M., Galdos, M.V., Bernoux, M. and Cerri, C.C., 2014. Payback time for soil carbon and sugar-cane ethanol. Nature Climate Change, 4(7), pp.605-609.	Brazil	GAZ	GAZ:00002828	cultivated environment	ENVO	ENVO:01000311	-18.011	degree	UO	UO:0000185	-49.3663	degree	UO	UO:0000185	Data compilation	310	Tropical	Sugarcane	Land Use Change	20
Scientific literature	Mello, F.F., Cerri, C.E., Davies, C.A., Holbrook, N.M., Paustian, K., Maia, S.M., Galdos, M.V., Bernoux, M. and Cerri, C.C., 2014. Payback time for soil carbon and sugar-cane ethanol. Nature Climate Change, 4(7), pp.605-609.	Brazil	GAZ	GAZ:00002828	cultivated environment	ENVO	ENVO:01000311	-18.011	degree	UO	UO:0000185	-49.3663	degree	UO	UO:0000185	Data compilation	311	Tropical	Sugarcane	Land Use Change	17
Scientific literature	Cheng et al., 2011 (in Chinesse) - from Qian Yue per. Com.	China	GAZ	GAZ:00002845	cultivated environment	ENVO	ENVO:01000311	29.683	degree	UO	UO:0000185	118.233	degree	UO	UO:0000185	Data compilation	312	Tropical	Tea	Temporal information	11
Scientific literature	Cheng et al., 2011 (in Chinesse) - from Qian Yue per. Com.	China	GAZ	GAZ:00002845	cultivated environment	ENVO	ENVO:01000311	29.683	degree	UO	UO:0000185	118.233	degree	UO	UO:0000185	Data compilation	313	Tropical	Tea	Temporal information	25
Scientific literature	Cheng et al., 2011 (in Chinesse) - from Qian Yue per. Com.	China	GAZ	GAZ:00002845	cultivated environment	ENVO	ENVO:01000311	29.683	degree	UO	UO:0000185	118.233	degree	UO	UO:0000185	Data compilation	314	Tropical	Tea	Temporal information	36
Scientific literature	Cheng et al., 2011 (in Chinesse) - from Qian Yue per. Com.	China	GAZ	GAZ:00002845	cultivated environment	ENVO	ENVO:01000311	29.683	degree	UO	UO:0000185	118.233	degree	UO	UO:0000185	Data compilation	315	Tropical	Tea	Temporal information	47
Scientific literature	Cheng et al., 2011 (in Chinesse) - from Qian Yue per. Com.	China	GAZ	GAZ:00002845	cultivated environment	ENVO	ENVO:01000311	29.683	degree	UO	UO:0000185	118.233	degree	UO	UO:0000185	Data compilation	316	Tropical	Tea	Temporal information	53
Scientific literature	Peng et al., 2010 (in Chinesse) - from Qian Yue per. Com.	China	GAZ	GAZ:00002845	cultivated environment	ENVO	ENVO:01000311	44.7833	degree	UO	UO:0000185	86.15	degree	UO	UO:0000185	Data compilation	317	Temperate	Cotton	Temporal information	5
Scientific literature	Peng et al., 2010 (in Chinesse) - from Qian Yue per. Com.	China	GAZ	GAZ:00002845	cultivated environment	ENVO	ENVO:01000311	44.7833	degree	UO	UO:0000185	86.15	degree	UO	UO:0000185	Data compilation	318	Temperate	Cotton	Temporal information	10
Scientific literature	Mu et al., 2016 (in Chinesse) - from Qian Yue per. Com.	China	GAZ	GAZ:00002845	cultivated environment	ENVO	ENVO:01000311	29.966	degree	UO	UO:0000185	103.033	degree	UO	UO:0000185	Data compilation	319	Tropical	Tea	Land Use Change	3
Scientific literature	Mu et al., 2016 (in Chinesse) - from Qian Yue per. Com.	China	GAZ	GAZ:00002845	cultivated environment	ENVO	ENVO:01000311	29.966	degree	UO	UO:0000185	103.033	degree	UO	UO:0000185	Data compilation	320	Tropical	Tea	Land Use Change	5
Scientific literature	Mu et al., 2016 (in Chinesse) - from Qian Yue per. Com.	China	GAZ	GAZ:00002845	cultivated environment	ENVO	ENVO:01000311	29.966	degree	UO	UO:0000185	103.033	degree	UO	UO:0000185	Data compilation	321	Tropical	Tea	Land Use Change	7
Scientific literature	Mu et al., 2016 (in Chinesse) - from Qian Yue per. Com.	China	GAZ	GAZ:00002845	cultivated environment	ENVO	ENVO:01000311	29.966	degree	UO	UO:0000185	103.033	degree	UO	UO:0000185	Data compilation	322	Tropical	Tea	Land Use Change	10
Scientific literature	Zhao et al., 2015 (in Chinesse) - from Qian Yue per. Com.	China	GAZ	GAZ:00002845	cultivated environment	ENVO	ENVO:01000311	19.9	degree	UO	UO:0000185	109.728	degree	UO	UO:0000185	Data compilation	323	Tropical	Banana	Temporal information	1
Scientific literature	Zhao et al., 2015 (in Chinesse) - from Qian Yue per. Com.	China	GAZ	GAZ:00002845	cultivated environment	ENVO	ENVO:01000311	19.9	degree	UO	UO:0000185	109.728	degree	UO	UO:0000185	Data compilation	324	Tropical	Banana	Temporal information	2
Scientific literature	Zhao et al., 2015 (in Chinesse) - from Qian Yue per. Com.	China	GAZ	GAZ:00002845	cultivated environment	ENVO	ENVO:01000311	19.9	degree	UO	UO:0000185	109.728	degree	UO	UO:0000185	Data compilation	325	Tropical	Banana	Temporal information	3
Scientific literature	Zhao et al., 2015 (in Chinesse) - from Qian Yue per. Com.	China	GAZ	GAZ:00002845	cultivated environment	ENVO	ENVO:01000311	19.9	degree	UO	UO:0000185	109.728	degree	UO	UO:0000185	Data compilation	326	Tropical	Banana	Temporal information	4
Scientific literature	Zhao et al., 2015 (in Chinesse) - from Qian Yue per. Com.	China	GAZ	GAZ:00002845	cultivated environment	ENVO	ENVO:01000311	19.9	degree	UO	UO:0000185	109.728	degree	UO	UO:0000185	Data compilation	327	Tropical	Banana	Temporal information	1
Scientific literature	Zhao et al., 2015 (in Chinesse) - from Qian Yue per. Com.	China	GAZ	GAZ:00002845	cultivated environment	ENVO	ENVO:01000311	19.9	degree	UO	UO:0000185	109.728	degree	UO	UO:0000185	Data compilation	328	Tropical	Banana	Temporal information	2
Scientific literature	Zhao et al., 2015 (in Chinesse) - from Qian Yue per. Com.	China	GAZ	GAZ:00002845	cultivated environment	ENVO	ENVO:01000311	19.9	degree	UO	UO:0000185	109.728	degree	UO	UO:0000185	Data compilation	329	Tropical	Banana	Temporal information	3
Scientific literature	Zhao et al., 2015 (in Chinesse) - from Qian Yue per. Com.	China	GAZ	GAZ:00002845	cultivated environment	ENVO	ENVO:01000311	19.9	degree	UO	UO:0000185	109.728	degree	UO	UO:0000185	Data compilation	330	Tropical	Banana	Temporal information	4
Scientific literature	Zhao et al., 2015 (in Chinesse) - from Qian Yue per. Com.	China	GAZ	GAZ:00002845	cultivated environment	ENVO	ENVO:01000311	19.9	degree	UO	UO:0000185	109.728	degree	UO	UO:0000185	Data compilation	331	Tropical	Banana	Temporal information	1
Scientific literature	Zhao et al., 2015 (in Chinesse) - from Qian Yue per. Com.	China	GAZ	GAZ:00002845	cultivated environment	ENVO	ENVO:01000311	19.9	degree	UO	UO:0000185	109.728	degree	UO	UO:0000185	Data compilation	332	Tropical	Banana	Temporal information	2
Scientific literature	Zhao et al., 2015 (in Chinesse) - from Qian Yue per. Com.	China	GAZ	GAZ:00002845	cultivated environment	ENVO	ENVO:01000311	19.9	degree	UO	UO:0000185	109.728	degree	UO	UO:0000185	Data compilation	333	Tropical	Banana	Temporal information	3
Scientific literature	Zhao et al., 2015 (in Chinesse) - from Qian Yue per. Com.	China	GAZ	GAZ:00002845	cultivated environment	ENVO	ENVO:01000311	19.9	degree	UO	UO:0000185	109.728	degree	UO	UO:0000185	Data compilation	334	Tropical	Banana	Temporal information	4
Scientific literature	Zhao et al., 2015 (in Chinesse) - from Qian Yue per. Com.	China	GAZ	GAZ:00002845	cultivated environment	ENVO	ENVO:01000311	19.9	degree	UO	UO:0000185	109.728	degree	UO	UO:0000185	Data compilation	335	Tropical	Banana	Temporal information	1
Scientific literature	Zhao et al., 2015 (in Chinesse) - from Qian Yue per. Com.	China	GAZ	GAZ:00002845	cultivated environment	ENVO	ENVO:01000311	19.9	degree	UO	UO:0000185	109.728	degree	UO	UO:0000185	Data compilation	336	Tropical	Banana	Temporal information	2
Scientific literature	Zhao et al., 2015 (in Chinesse) - from Qian Yue per. Com.	China	GAZ	GAZ:00002845	cultivated environment	ENVO	ENVO:01000311	19.9	degree	UO	UO:0000185	109.728	degree	UO	UO:0000185	Data compilation	337	Tropical	Banana	Temporal information	3
Scientific literature	Zhao et al., 2015 (in Chinesse) - from Qian Yue per. Com.	China	GAZ	GAZ:00002845	cultivated environment	ENVO	ENVO:01000311	19.9	degree	UO	UO:0000185	109.728	degree	UO	UO:0000185	Data compilation	338	Tropical	Banana	Temporal information	4
Scientific literature	Guo et al., 2010 (in Chinesse) - from Qian Yue per. Com.	China	GAZ	GAZ:00002845	cultivated environment	ENVO	ENVO:01000311	24.166	degree	UO	UO:0000185	97.75	degree	UO	UO:0000185	Data compilation	339	Tropical	Sugarcane	Temporal information	25
Scientific literature	Guo et al., 2010 (in Chinesse) - from Qian Yue per. Com.	China	GAZ	GAZ:00002845	cultivated environment	ENVO	ENVO:01000311	24.166	degree	UO	UO:0000185	97.75	degree	UO	UO:0000185	Data compilation	340	Tropical	Sugarcane	Temporal information	25
Scientific literature	Huang et al., 2017 (in Chinesse) - from Qian Yue per. Com.	China	GAZ	GAZ:00002845	cultivated environment	ENVO	ENVO:01000311	22.85	degree	UO	UO:0000185	110.016	degree	UO	UO:0000185	Data compilation	341	Tropical	Mulberry	Temporal information	5
Scientific literature	Huang et al., 2017 (in Chinesse) - from Qian Yue per. Com.	China	GAZ	GAZ:00002845	cultivated environment	ENVO	ENVO:01000311	22.85	degree	UO	UO:0000185	110.016	degree	UO	UO:0000185	Data compilation	342	Tropical	Mulberry	Temporal information	10
Scientific literature	Huang et al., 2017 (in Chinesse) - from Qian Yue per. Com.	China	GAZ	GAZ:00002845	cultivated environment	ENVO	ENVO:01000311	22.85	degree	UO	UO:0000185	110.016	degree	UO	UO:0000185	Data compilation	343	Tropical	Mulberry	Temporal information	15
Scientific literature	Ma et al. (in Chinesse) - from Qian Yue per. Com.	China	GAZ	GAZ:00002845	cultivated environment	ENVO	ENVO:01000311	45	degree	UO	UO:0000185	127	degree	UO	UO:0000185	Data compilation	344	Temperate	Cucumber	Temporal information	4
Scientific literature	Ma et al. (in Chinesse) - from Qian Yue per. Com.	China	GAZ	GAZ:00002845	cultivated environment	ENVO	ENVO:01000311	45	degree	UO	UO:0000185	127	degree	UO	UO:0000185	Data compilation	345	Temperate	Cucumber	Temporal information	25
Scientific literature	Xu et al., 2016 (in Chinesse) - from Qian Yue per. Com.	China	GAZ	GAZ:00002845	cultivated environment	ENVO	ENVO:01000311	35.5	degree	UO	UO:0000185	114.8	degree	UO	UO:0000185	Data compilation	346	Tropical	Melon	Temporal information	1
Scientific literature	Xu et al., 2016 (in Chinesse) - from Qian Yue per. Com.	China	GAZ	GAZ:00002845	cultivated environment	ENVO	ENVO:01000311	35.5	degree	UO	UO:0000185	114.8	degree	UO	UO:0000185	Data compilation	347	Tropical	Melon	Temporal information	3
Scientific literature	Xu et al., 2016 (in Chinesse) - from Qian Yue per. Com.	China	GAZ	GAZ:00002845	cultivated environment	ENVO	ENVO:01000311	35.5	degree	UO	UO:0000185	114.8	degree	UO	UO:0000185	Data compilation	348	Tropical	Melon	Temporal information	5
Scientific literature	Xu et al., 2016 (in Chinesse) - from Qian Yue per. Com.	China	GAZ	GAZ:00002845	cultivated environment	ENVO	ENVO:01000311	35.5	degree	UO	UO:0000185	114.8	degree	UO	UO:0000185	Data compilation	349	Tropical	Melon	Temporal information	7
Scientific literature	Xu et al., 2016 (in Chinesse) - from Qian Yue per. Com.	China	GAZ	GAZ:00002845	cultivated environment	ENVO	ENVO:01000311	35.5	degree	UO	UO:0000185	114.8	degree	UO	UO:0000185	Data compilation	350	Tropical	Melon	Temporal information	10
Scientific literature	Fan et al., 2006 (in Chinesse) - from Qian Yue per. Com.	China	GAZ	GAZ:00002845	cultivated environment	ENVO	ENVO:01000311	35.43	degree	UO	UO:0000185	107.461	degree	UO	UO:0000185	Data compilation	351	Temperate	Cucumber	Temporal information	3
Scientific literature	Fan et al., 2006 (in Chinesse) - from Qian Yue per. Com.	China	GAZ	GAZ:00002845	cultivated environment	ENVO	ENVO:01000311	35.43	degree	UO	UO:0000185	107.461	degree	UO	UO:0000185	Data compilation	352	Temperate	Cucumber	Temporal information	4
Scientific literature	Fan et al., 2006 (in Chinesse) - from Qian Yue per. Com.	China	GAZ	GAZ:00002845	cultivated environment	ENVO	ENVO:01000311	35.43	degree	UO	UO:0000185	107.461	degree	UO	UO:0000185	Data compilation	353	Temperate	Cucumber	Temporal information	5
Scientific literature	Fan et al., 2006 (in Chinesse) - from Qian Yue per. Com.	China	GAZ	GAZ:00002845	cultivated environment	ENVO	ENVO:01000311	35.43	degree	UO	UO:0000185	107.461	degree	UO	UO:0000185	Data compilation	354	Temperate	Cucumber	Temporal information	6
Scientific literature	Fan et al., 2006 (in Chinesse) - from Qian Yue per. Com.	China	GAZ	GAZ:00002845	cultivated environment	ENVO	ENVO:01000311	35.43	degree	UO	UO:0000185	107.461	degree	UO	UO:0000185	Data compilation	355	Temperate	Cucumber	Temporal information	11
Scientific literature	Yu et al., 2014 (in Chinesse) - from Qian Yue per. Com.	China	GAZ	GAZ:00002845	cultivated environment	ENVO	ENVO:01000311	44	degree	UO	UO:0000185	85	degree	UO	UO:0000185	Data compilation	356	Temperate	Cotton	Temporal information	5
Scientific literature	Yu et al., 2014 (in Chinesse) - from Qian Yue per. Com.	China	GAZ	GAZ:00002845	cultivated environment	ENVO	ENVO:01000311	44	degree	UO	UO:0000185	85	degree	UO	UO:0000185	Data compilation	357	Temperate	Cotton	Temporal information	10
Scientific literature	Yu et al., 2014 (in Chinesse) - from Qian Yue per. Com.	China	GAZ	GAZ:00002845	cultivated environment	ENVO	ENVO:01000311	44	degree	UO	UO:0000185	85	degree	UO	UO:0000185	Data compilation	358	Temperate	Cotton	Temporal information	15
Scientific literature	Yu et al., 2014 (in Chinesse) - from Qian Yue per. Com.	China	GAZ	GAZ:00002845	cultivated environment	ENVO	ENVO:01000311	44	degree	UO	UO:0000185	85	degree	UO	UO:0000185	Data compilation	359	Temperate	Cotton	Temporal information	20
Scientific literature	Brearlley&Thomas 2015 (Editors) Land -use impacts on Soil Processes: Tropical and Savannah Ecosystems - CAB international	Malaysia	GAZ	GAZ:00003902	cultivated environment	ENVO	ENVO:01000311	2.966	degree	UO	UO:0000185	102.3	degree	UO	UO:0000185	Data compilation	360	Tropical	PalmOil	Land Use Change	8
Scientific literature	Tonks et al 2017 Impacts of conversion of tropical peat swamp forest to oil palm plantation on peat organic chemistry, physical properties and carbon stocks - Geodema, 289 pp. 36-45	Malaysia	GAZ	GAZ:00003902	cultivated environment	ENVO	ENVO:01000311	3.33	degree	UO	UO:0000185	101.3	degree	UO	UO:0000185	Data compilation	361	Tropical	PalmOil	Land Use Change	13
Scientific literature	Tonks et al 2017 Impacts of conversion of tropical peat swamp forest to oil palm plantation on peat organic chemistry, physical properties and carbon stocks - Geodema, 289 pp. 36-45	Malaysia	GAZ	GAZ:00003902	cultivated environment	ENVO	ENVO:01000311	3.33	degree	UO	UO:0000185	101.3	degree	UO	UO:0000185	Data compilation	362	Tropical	PalmOil	Land Use Change	13
Scientific literature	Tonks et al 2017 Impacts of conversion of tropical peat swamp forest to oil palm plantation on peat organic chemistry, physical properties and carbon stocks - Geodema, 289 pp. 36-45	Malaysia	GAZ	GAZ:00003902	cultivated environment	ENVO	ENVO:01000311	3.33	degree	UO	UO:0000185	101.3	degree	UO	UO:0000185	Data compilation	363	Tropical	PalmOil	Land Use Change	0.5
Scientific literature	Tonks et al 2017 Impacts of conversion of tropical peat swamp forest to oil palm plantation on peat organic chemistry, physical properties and carbon stocks - Geodema, 289 pp. 36-45	Malaysia	GAZ	GAZ:00003902	cultivated environment	ENVO	ENVO:01000311	3.33	degree	UO	UO:0000185	101.3	degree	UO	UO:0000185	Data compilation	364	Tropical	PalmOil	Land Use Change	0.5
Scientific literature	Tonks et al 2017 Impacts of conversion of tropical peat swamp forest to oil palm plantation on peat organic chemistry, physical properties and carbon stocks - Geodema, 289 pp. 36-45	Malaysia	GAZ	GAZ:00003902	cultivated environment	ENVO	ENVO:01000311	3.33	degree	UO	UO:0000185	101.3	degree	UO	UO:0000185	Data compilation	365	Tropical	PalmOil	Temporal information	NA
Scientific literature	Resende, M.D.V.D. and Barbosa, M.H.P., 2006. Selection via simulated individual BLUP based on family genotypic effects in sugarcane. Pesquisa Agropecuária Brasileira, 41(3), pp.421-429.	Brazil	GAZ	GAZ:00002828	cultivated environment	ENVO	ENVO:01000311	-8.0333	degree	UO	UO:0000185	-53.916	degree	UO	UO:0000185	Data compilation	366	Tropical	Sugarcane	Temporal information	16
Scientific literature	Resende, M.D.V.D. and Barbosa, M.H.P., 2006. Selection via simulated individual BLUP based on family genotypic effects in sugarcane. Pesquisa Agropecuária Brasileira, 41(3), pp.421-429.	Brazil	GAZ	GAZ:00002828	cultivated environment	ENVO	ENVO:01000311	-8.0333	degree	UO	UO:0000185	-53.916	degree	UO	UO:0000185	Data compilation	367	Tropical	Sugarcane	Temporal information	16
Scientific literature	Resende, M.D.V.D. and Barbosa, M.H.P., 2006. Selection via simulated individual BLUP based on family genotypic effects in sugarcane. Pesquisa Agropecuária Brasileira, 41(3), pp.421-429.	Brazil	GAZ	GAZ:00002828	cultivated environment	ENVO	ENVO:01000311	-8.0333	degree	UO	UO:0000185	-53.916	degree	UO	UO:0000185	Data compilation	368	Tropical	Sugarcane	Temporal information	16
Scientific literature	Resende, M.D.V.D. and Barbosa, M.H.P., 2006. Selection via simulated individual BLUP based on family genotypic effects in sugarcane. Pesquisa Agropecuária Brasileira, 41(3), pp.421-429.	Brazil	GAZ	GAZ:00002828	cultivated environment	ENVO	ENVO:01000311	-8.0333	degree	UO	UO:0000185	-53.916	degree	UO	UO:0000185	Data compilation	369	Tropical	Sugarcane	Temporal information	16
Scientific literature	Resende, M.D.V.D. and Barbosa, M.H.P., 2006. Selection via simulated individual BLUP based on family genotypic effects in sugarcane. Pesquisa Agropecuária Brasileira, 41(3), pp.421-429.	Brazil	GAZ	GAZ:00002828	cultivated environment	ENVO	ENVO:01000311	-8.0333	degree	UO	UO:0000185	-53.916	degree	UO	UO:0000185	Data compilation	370	Tropical	Sugarcane	Temporal information	16
Scientific literature	Resende, M.D.V.D. and Barbosa, M.H.P., 2006. Selection via simulated individual BLUP based on family genotypic effects in sugarcane. Pesquisa Agropecuária Brasileira, 41(3), pp.421-429.	Brazil	GAZ	GAZ:00002828	cultivated environment	ENVO	ENVO:01000311	-8.0333	degree	UO	UO:0000185	-53.916	degree	UO	UO:0000185	Data compilation	371	Tropical	Sugarcane	Temporal information	16
Scientific literature	van Noordwijk, M., Rahayu, S., Hairiah, K., Wulan, Y.C., Farida, A. and Verbist, B., 2002. Carbon stock assessment for a forest-to-coffee conversion landscape in Sumber-Jaya (Lampung, Indonesia): from allometric equations to land use change analysis. Science in China- series C, 45(SUPP), pp.75-86.	Indonesia	GAZ	GAZ:00003727	cultivated environment	ENVO	ENVO:01000311	-5	degree	UO	UO:0000185	104	degree	UO	UO:0000185	Data compilation	372	Tropical	Cocoa	Land Use Change	25
Scientific literature	van Noordwijk, M., Rahayu, S., Hairiah, K., Wulan, Y.C., Farida, A. and Verbist, B., 2002. Carbon stock assessment for a forest-to-coffee conversion landscape in Sumber-Jaya (Lampung, Indonesia): from allometric equations to land use change analysis. Science in China- series C, 45(SUPP), pp.75-86.	Indonesia	GAZ	GAZ:00003727	cultivated environment	ENVO	ENVO:01000311	-5	degree	UO	UO:0000185	104	degree	UO	UO:0000185	Data compilation	373	Tropical	Cocoa	Land Use Change	25
Scientific literature	Rowe RL, Keith AM, Elias D, Dondini M, Smith P, Oxley J, Mcnamara NP. 2016. Initial soil C and land-use history determine soil C sequestration under perennial bioenergy crops. GCB Bioenergy. Doi: 10.1111/gcbb.12311	United Kingdom	GAZ	GAZ:00002637	cultivated environment	ENVO	ENVO:01000311	53.7	degree	UO	UO:0000185	-0.8	degree	UO	UO:0000185	Data compilation	374	Temperate	Willow	Temporal information	12
Scientific literature	Rowe RL, Keith AM, Elias D, Dondini M, Smith P, Oxley J, Mcnamara NP. 2016. Initial soil C and land-use history determine soil C sequestration under perennial bioenergy crops. GCB Bioenergy. Doi: 10.1111/gcbb.12311	United Kingdom	GAZ	GAZ:00002637	cultivated environment	ENVO	ENVO:01000311	53.7	degree	UO	UO:0000185	-0.8	degree	UO	UO:0000185	Data compilation	375	Temperate	Willow	Land Use Change	12
Scientific literature	Rowe RL, Keith AM, Elias D, Dondini M, Smith P, Oxley J, Mcnamara NP. 2016. Initial soil C and land-use history determine soil C sequestration under perennial bioenergy crops. GCB Bioenergy. Doi: 10.1111/gcbb.12311	United Kingdom	GAZ	GAZ:00002637	cultivated environment	ENVO	ENVO:01000311	53.7	degree	UO	UO:0000185	-0.8	degree	UO	UO:0000185	Data compilation	376	Temperate	Willow	Land Use Change	5
Scientific literature	Rowe RL, Keith AM, Elias D, Dondini M, Smith P, Oxley J, Mcnamara NP. 2016. Initial soil C and land-use history determine soil C sequestration under perennial bioenergy crops. GCB Bioenergy. Doi: 10.1111/gcbb.12311	United Kingdom	GAZ	GAZ:00002637	cultivated environment	ENVO	ENVO:01000311	53.2	degree	UO	UO:0000185	-0.7	degree	UO	UO:0000185	Data compilation	377	Temperate	Willow	Land Use Change	4
Scientific literature	Rowe RL, Keith AM, Elias D, Dondini M, Smith P, Oxley J, Mcnamara NP. 2016. Initial soil C and land-use history determine soil C sequestration under perennial bioenergy crops. GCB Bioenergy. Doi: 10.1111/gcbb.12311	United Kingdom	GAZ	GAZ:00002637	cultivated environment	ENVO	ENVO:01000311	53.2	degree	UO	UO:0000185	-0.7	degree	UO	UO:0000185	Data compilation	378	Temperate	Willow	Land Use Change	4
Scientific literature	Rowe RL, Keith AM, Elias D, Dondini M, Smith P, Oxley J, Mcnamara NP. 2016. Initial soil C and land-use history determine soil C sequestration under perennial bioenergy crops. GCB Bioenergy. Doi: 10.1111/gcbb.12311	United Kingdom	GAZ	GAZ:00002637	cultivated environment	ENVO	ENVO:01000311	50.9	degree	UO	UO:0000185	-0.4	degree	UO	UO:0000185	Data compilation	379	Temperate	Willow	Land Use Change	4
Scientific literature	Rowe RL, Keith AM, Elias D, Dondini M, Smith P, Oxley J, Mcnamara NP. 2016. Initial soil C and land-use history determine soil C sequestration under perennial bioenergy crops. GCB Bioenergy. Doi: 10.1111/gcbb.12311	United Kingdom	GAZ	GAZ:00002637	cultivated environment	ENVO	ENVO:01000311	51.7	degree	UO	UO:0000185	-0.9	degree	UO	UO:0000185	Data compilation	380	Temperate	Willow	Land Use Change	5
Scientific literature	Rowe RL, Keith AM, Elias D, Dondini M, Smith P, Oxley J, Mcnamara NP. 2016. Initial soil C and land-use history determine soil C sequestration under perennial bioenergy crops. GCB Bioenergy. Doi: 10.1111/gcbb.12311	United Kingdom	GAZ	GAZ:00002637	cultivated environment	ENVO	ENVO:01000311	51.7	degree	UO	UO:0000185	-0.9	degree	UO	UO:0000185	Data compilation	381	Temperate	Miscanthus	Land Use Change	5
Scientific literature	Rowe RL, Keith AM, Elias D, Dondini M, Smith P, Oxley J, Mcnamara NP. 2016. Initial soil C and land-use history determine soil C sequestration under perennial bioenergy crops. GCB Bioenergy. Doi: 10.1111/gcbb.12311	United Kingdom	GAZ	GAZ:00002637	cultivated environment	ENVO	ENVO:01000311	51.7	degree	UO	UO:0000185	-0.9	degree	UO	UO:0000185	Data compilation	382	Temperate	Miscanthus	Land Use Change	5
Scientific literature	Rowe RL, Keith AM, Elias D, Dondini M, Smith P, Oxley J, Mcnamara NP. 2016. Initial soil C and land-use history determine soil C sequestration under perennial bioenergy crops. GCB Bioenergy. Doi: 10.1111/gcbb.12311	United Kingdom	GAZ	GAZ:00002637	cultivated environment	ENVO	ENVO:01000311	54	degree	UO	UO:0000185	-1.2	degree	UO	UO:0000185	Data compilation	383	Temperate	Miscanthus	Land Use Change	5
Scientific literature	Rowe RL, Keith AM, Elias D, Dondini M, Smith P, Oxley J, Mcnamara NP. 2016. Initial soil C and land-use history determine soil C sequestration under perennial bioenergy crops. GCB Bioenergy. Doi: 10.1111/gcbb.12311	United Kingdom	GAZ	GAZ:00002637	cultivated environment	ENVO	ENVO:01000311	54.1	degree	UO	UO:0000185	-1.1	degree	UO	UO:0000185	Data compilation	384	Temperate	Miscanthus	Land Use Change	6
Scientific literature	Rowe RL, Keith AM, Elias D, Dondini M, Smith P, Oxley J, Mcnamara NP. 2016. Initial soil C and land-use history determine soil C sequestration under perennial bioenergy crops. GCB Bioenergy. Doi: 10.1111/gcbb.12311	United Kingdom	GAZ	GAZ:00002637	cultivated environment	ENVO	ENVO:01000311	51.5	degree	UO	UO:0000185	-1.3	degree	UO	UO:0000185	Data compilation	385	Temperate	Miscanthus	Land Use Change	5
Scientific literature	Rowe RL, Keith AM, Elias D, Dondini M, Smith P, Oxley J, Mcnamara NP. 2016. Initial soil C and land-use history determine soil C sequestration under perennial bioenergy crops. GCB Bioenergy. Doi: 10.1111/gcbb.12311	United Kingdom	GAZ	GAZ:00002637	cultivated environment	ENVO	ENVO:01000311	51.5	degree	UO	UO:0000185	-1.6	degree	UO	UO:0000185	Data compilation	386	Temperate	Willow	Land Use Change	23
Scientific literature	Rowe RL, Keith AM, Elias D, Dondini M, Smith P, Oxley J, Mcnamara NP. 2016. Initial soil C and land-use history determine soil C sequestration under perennial bioenergy crops. GCB Bioenergy. Doi: 10.1111/gcbb.12311	United Kingdom	GAZ	GAZ:00002637	cultivated environment	ENVO	ENVO:01000311	51.5	degree	UO	UO:0000185	-1.6	degree	UO	UO:0000185	Data compilation	387	Temperate	Willow	Land Use Change	7
Scientific literature	Rowe RL, Keith AM, Elias D, Dondini M, Smith P, Oxley J, Mcnamara NP. 2016. Initial soil C and land-use history determine soil C sequestration under perennial bioenergy crops. GCB Bioenergy. Doi: 10.1111/gcbb.12311	United Kingdom	GAZ	GAZ:00002637	cultivated environment	ENVO	ENVO:01000311	51.8	degree	UO	UO:0000185	-1.6	degree	UO	UO:0000185	Data compilation	388	Temperate	Miscanthus	Land Use Change	5
Scientific literature	Rowe RL, Keith AM, Elias D, Dondini M, Smith P, Oxley J, Mcnamara NP. 2016. Initial soil C and land-use history determine soil C sequestration under perennial bioenergy crops. GCB Bioenergy. Doi: 10.1111/gcbb.12311	United Kingdom	GAZ	GAZ:00002637	cultivated environment	ENVO	ENVO:01000311	52.2	degree	UO	UO:0000185	-1.9	degree	UO	UO:0000185	Data compilation	389	Temperate	Willow	Temporal information	22
Scientific literature	Rowe RL, Keith AM, Elias D, Dondini M, Smith P, Oxley J, Mcnamara NP. 2016. Initial soil C and land-use history determine soil C sequestration under perennial bioenergy crops. GCB Bioenergy. Doi: 10.1111/gcbb.12311	United Kingdom	GAZ	GAZ:00002637	cultivated environment	ENVO	ENVO:01000311	52.2	degree	UO	UO:0000185	-1.9	degree	UO	UO:0000185	Data compilation	390	Temperate	Willow	Land Use Change	9
Scientific literature	Rowe RL, Keith AM, Elias D, Dondini M, Smith P, Oxley J, Mcnamara NP. 2016. Initial soil C and land-use history determine soil C sequestration under perennial bioenergy crops. GCB Bioenergy. Doi: 10.1111/gcbb.12311	United Kingdom	GAZ	GAZ:00002637	cultivated environment	ENVO	ENVO:01000311	52.2	degree	UO	UO:0000185	-1.9	degree	UO	UO:0000185	Data compilation	391	Temperate	Willow	Land Use Change	19
Scientific literature	Rowe RL, Keith AM, Elias D, Dondini M, Smith P, Oxley J, Mcnamara NP. 2016. Initial soil C and land-use history determine soil C sequestration under perennial bioenergy crops. GCB Bioenergy. Doi: 10.1111/gcbb.12311	United Kingdom	GAZ	GAZ:00002637	cultivated environment	ENVO	ENVO:01000311	52.2	degree	UO	UO:0000185	-1.9	degree	UO	UO:0000185	Data compilation	392	Temperate	Willow	Land Use Change	22
Scientific literature	Rowe RL, Keith AM, Elias D, Dondini M, Smith P, Oxley J, Mcnamara NP. 2016. Initial soil C and land-use history determine soil C sequestration under perennial bioenergy crops. GCB Bioenergy. Doi: 10.1111/gcbb.12311	United Kingdom	GAZ	GAZ:00002637	cultivated environment	ENVO	ENVO:01000311	53.2	degree	UO	UO:0000185	-3.7	degree	UO	UO:0000185	Data compilation	393	Temperate	Miscanthus	Land Use Change	5
Scientific literature	Rowe RL, Keith AM, Elias D, Dondini M, Smith P, Oxley J, Mcnamara NP. 2016. Initial soil C and land-use history determine soil C sequestration under perennial bioenergy crops. GCB Bioenergy. Doi: 10.1111/gcbb.12311	United Kingdom	GAZ	GAZ:00002637	cultivated environment	ENVO	ENVO:01000311	52.4	degree	UO	UO:0000185	-4	degree	UO	UO:0000185	Data compilation	394	Temperate	Miscanthus	Land Use Change	0
Scientific literature	Rowe RL, Keith AM, Elias D, Dondini M, Smith P, Oxley J, Mcnamara NP. 2016. Initial soil C and land-use history determine soil C sequestration under perennial bioenergy crops. GCB Bioenergy. Doi: 10.1111/gcbb.12311	United Kingdom	GAZ	GAZ:00002637	cultivated environment	ENVO	ENVO:01000311	51.2	degree	UO	UO:0000185	-2.8	degree	UO	UO:0000185	Data compilation	395	Temperate	Miscanthus	Land Use Change	9
Scientific literature	Rowe RL, Keith AM, Elias D, Dondini M, Smith P, Oxley J, Mcnamara NP. 2016. Initial soil C and land-use history determine soil C sequestration under perennial bioenergy crops. GCB Bioenergy. Doi: 10.1111/gcbb.12311	United Kingdom	GAZ	GAZ:00002637	cultivated environment	ENVO	ENVO:01000311	50.7	degree	UO	UO:0000185	-2.4	degree	UO	UO:0000185	Data compilation	396	Temperate	Willow	Land Use Change	5
Scientific literature	Rowe RL, Keith AM, Elias D, Dondini M, Smith P, Oxley J, Mcnamara NP. 2016. Initial soil C and land-use history determine soil C sequestration under perennial bioenergy crops. GCB Bioenergy. Doi: 10.1111/gcbb.12311	United Kingdom	GAZ	GAZ:00002637	cultivated environment	ENVO	ENVO:01000311	51	degree	UO	UO:0000185	-3.1	degree	UO	UO:0000185	Data compilation	397	Temperate	Miscanthus	Land Use Change	10
Scientific literature	Rowe RL, Keith AM, Elias D, Dondini M, Smith P, Oxley J, Mcnamara NP. 2016. Initial soil C and land-use history determine soil C sequestration under perennial bioenergy crops. GCB Bioenergy. Doi: 10.1111/gcbb.12311	United Kingdom	GAZ	GAZ:00002637	cultivated environment	ENVO	ENVO:01000311	51	degree	UO	UO:0000185	-3.1	degree	UO	UO:0000185	Data compilation	398	Temperate	Miscanthus	Land Use Change	10
Scientific literature	Rowe RL, Keith AM, Elias D, Dondini M, Smith P, Oxley J, Mcnamara NP. 2016. Initial soil C and land-use history determine soil C sequestration under perennial bioenergy crops. GCB Bioenergy. Doi: 10.1111/gcbb.12311	United Kingdom	GAZ	GAZ:00002637	cultivated environment	ENVO	ENVO:01000311	50.5	degree	UO	UO:0000185	-4.8	degree	UO	UO:0000185	Data compilation	399	Temperate	Miscanthus	Land Use Change	9
Scientific literature	Rowe RL, Keith AM, Elias D, Dondini M, Smith P, Oxley J, Mcnamara NP. 2016. Initial soil C and land-use history determine soil C sequestration under perennial bioenergy crops. GCB Bioenergy. Doi: 10.1111/gcbb.12311	United Kingdom	GAZ	GAZ:00002637	cultivated environment	ENVO	ENVO:01000311	50.4	degree	UO	UO:0000185	-4.6	degree	UO	UO:0000185	Data compilation	400	Temperate	Miscanthus	Land Use Change	8
Scientific literature	Rowe RL, Keith AM, Elias D, Dondini M, Smith P, Oxley J, Mcnamara NP. 2016. Initial soil C and land-use history determine soil C sequestration under perennial bioenergy crops. GCB Bioenergy. Doi: 10.1111/gcbb.12311	United Kingdom	GAZ	GAZ:00002637	cultivated environment	ENVO	ENVO:01000311	50.4	degree	UO	UO:0000185	-4.6	degree	UO	UO:0000185	Data compilation	401	Temperate	Miscanthus	Land Use Change	8
Scientific literature	Rowe RL, Keith AM, Elias D, Dondini M, Smith P, Oxley J, Mcnamara NP. 2016. Initial soil C and land-use history determine soil C sequestration under perennial bioenergy crops. GCB Bioenergy. Doi: 10.1111/gcbb.12311	United Kingdom	GAZ	GAZ:00002637	cultivated environment	ENVO	ENVO:01000311	50.4	degree	UO	UO:0000185	-4.6	degree	UO	UO:0000185	Data compilation	402	Temperate	Miscanthus	Land Use Change	8
Scientific literature	Rowe RL, Keith AM, Elias D, Dondini M, Smith P, Oxley J, Mcnamara NP. 2016. Initial soil C and land-use history determine soil C sequestration under perennial bioenergy crops. GCB Bioenergy. Doi: 10.1111/gcbb.12311	United Kingdom	GAZ	GAZ:00002637	cultivated environment	ENVO	ENVO:01000311	56	degree	UO	UO:0000185	-3.6	degree	UO	UO:0000185	Data compilation	403	Temperate	Willow	Land Use Change	4
Scientific literature	Rowe RL, Keith AM, Elias D, Dondini M, Smith P, Oxley J, Mcnamara NP. 2016. Initial soil C and land-use history determine soil C sequestration under perennial bioenergy crops. GCB Bioenergy. Doi: 10.1111/gcbb.12311	United Kingdom	GAZ	GAZ:00002637	cultivated environment	ENVO	ENVO:01000311	56	degree	UO	UO:0000185	-3.6	degree	UO	UO:0000185	Data compilation	404	Temperate	Willow	Land Use Change	4
Scientific literature	Rowe RL, Keith AM, Elias D, Dondini M, Smith P, Oxley J, Mcnamara NP. 2016. Initial soil C and land-use history determine soil C sequestration under perennial bioenergy crops. GCB Bioenergy. Doi: 10.1111/gcbb.12311	United Kingdom	GAZ	GAZ:00002637	cultivated environment	ENVO	ENVO:01000311	56.2	degree	UO	UO:0000185	-3.2	degree	UO	UO:0000185	Data compilation	405	Temperate	Willow	Land Use Change	6
Scientific literature	Rowe RL, Keith AM, Elias D, Dondini M, Smith P, Oxley J, Mcnamara NP. 2016. Initial soil C and land-use history determine soil C sequestration under perennial bioenergy crops. GCB Bioenergy. Doi: 10.1111/gcbb.12311	United Kingdom	GAZ	GAZ:00002637	cultivated environment	ENVO	ENVO:01000311	51.7	degree	UO	UO:0000185	-4.7	degree	UO	UO:0000185	Data compilation	406	Temperate	Willow	Land Use Change	9
Scientific literature	Rowe RL, Keith AM, Elias D, Dondini M, Smith P, Oxley J, Mcnamara NP. 2016. Initial soil C and land-use history determine soil C sequestration under perennial bioenergy crops. GCB Bioenergy. Doi: 10.1111/gcbb.12311	United Kingdom	GAZ	GAZ:00002637	cultivated environment	ENVO	ENVO:01000311	51.7	degree	UO	UO:0000185	-4.7	degree	UO	UO:0000185	Data compilation	407	Temperate	Willow	Land Use Change	9
Scientific literature	Rowe RL, Keith AM, Elias D, Dondini M, Smith P, Oxley J, Mcnamara NP. 2016. Initial soil C and land-use history determine soil C sequestration under perennial bioenergy crops. GCB Bioenergy. Doi: 10.1111/gcbb.12311	United Kingdom	GAZ	GAZ:00002637	cultivated environment	ENVO	ENVO:01000311	51.7	degree	UO	UO:0000185	-4.7	degree	UO	UO:0000185	Data compilation	408	Temperate	Willow	Land Use Change	9
Scientific literature	Rowe RL, Keith AM, Elias D, Dondini M, Smith P, Oxley J, Mcnamara NP. 2016. Initial soil C and land-use history determine soil C sequestration under perennial bioenergy crops. GCB Bioenergy. Doi: 10.1111/gcbb.12311	United Kingdom	GAZ	GAZ:00002637	cultivated environment	ENVO	ENVO:01000311	51.7	degree	UO	UO:0000185	-4.7	degree	UO	UO:0000185	Data compilation	409	Temperate	Willow	Land Use Change	9
Scientific literature	Rowe RL, Keith AM, Elias D, Dondini M, Smith P, Oxley J, Mcnamara NP. 2016. Initial soil C and land-use history determine soil C sequestration under perennial bioenergy crops. GCB Bioenergy. Doi: 10.1111/gcbb.12311	United Kingdom	GAZ	GAZ:00002637	cultivated environment	ENVO	ENVO:01000311	52.5	degree	UO	UO:0000185	-0.5	degree	UO	UO:0000185	Data compilation	410	Temperate	Willow	Land Use Change	6
Scientific literature	Rowe RL, Keith AM, Elias D, Dondini M, Smith P, Oxley J, Mcnamara NP. 2016. Initial soil C and land-use history determine soil C sequestration under perennial bioenergy crops. GCB Bioenergy. Doi: 10.1111/gcbb.12311	United Kingdom	GAZ	GAZ:00002637	cultivated environment	ENVO	ENVO:01000311	52.7	degree	UO	UO:0000185	-2.1	degree	UO	UO:0000185	Data compilation	411	Temperate	Miscanthus	Land Use Change	6
Scientific literature	Walter, K., Don, A. and Flessa, H., 2015. No general soil carbon sequestration under Central European short rotation coppices. Gcb Bioenergy, 7(4), pp.727-740.	Germany	GAZ	GAZ:00002646	cultivated environment	ENVO	ENVO:01000311	49.083	degree	UO	UO:0000185	12.15	degree	UO	UO:0000185	Data compilation	412	Temperate	Poplar	Land Use Change	28
Scientific literature	Walter, K., Don, A. and Flessa, H., 2015. No general soil carbon sequestration under Central European short rotation coppices. Gcb Bioenergy, 7(4), pp.727-740.	Germany	GAZ	GAZ:00002646	cultivated environment	ENVO	ENVO:01000311	50.583	degree	UO	UO:0000185	13.11	degree	UO	UO:0000185	Data compilation	413	Temperate	Poplar	Land Use Change	13
Scientific literature	Walter, K., Don, A. and Flessa, H., 2015. No general soil carbon sequestration under Central European short rotation coppices. Gcb Bioenergy, 7(4), pp.727-740.	Germany	GAZ	GAZ:00002646	cultivated environment	ENVO	ENVO:01000311	47.833	degree	UO	UO:0000185	11.4	degree	UO	UO:0000185	Data compilation	414	Temperate	Poplar	Land Use Change	18
Scientific literature	Walter, K., Don, A. and Flessa, H., 2015. No general soil carbon sequestration under Central European short rotation coppices. Gcb Bioenergy, 7(4), pp.727-740.	Germany	GAZ	GAZ:00002646	cultivated environment	ENVO	ENVO:01000311	48.416	degree	UO	UO:0000185	13.15	degree	UO	UO:0000185	Data compilation	415	Temperate	Poplar	Land Use Change	17
Scientific literature	Walter, K., Don, A. and Flessa, H., 2015. No general soil carbon sequestration under Central European short rotation coppices. Gcb Bioenergy, 7(4), pp.727-740.	Germany	GAZ	GAZ:00002646	cultivated environment	ENVO	ENVO:01000311	51	degree	UO	UO:0000185	11.666	degree	UO	UO:0000185	Data compilation	416	Temperate	Poplar	Land Use Change	18
Scientific literature	Walter, K., Don, A. and Flessa, H., 2015. No general soil carbon sequestration under Central European short rotation coppices. Gcb Bioenergy, 7(4), pp.727-740.	Germany	GAZ	GAZ:00002646	cultivated environment	ENVO	ENVO:01000311	48.966	degree	UO	UO:0000185	8.333	degree	UO	UO:0000185	Data compilation	417	Temperate	Willow	Land Use Change	17
Scientific literature	Walter, K., Don, A. and Flessa, H., 2015. No general soil carbon sequestration under Central European short rotation coppices. Gcb Bioenergy, 7(4), pp.727-740.	Germany	GAZ	GAZ:00002646	cultivated environment	ENVO	ENVO:01000311	51.433	degree	UO	UO:0000185	9.6	degree	UO	UO:0000185	Data compilation	418	Temperate	Willow	Land Use Change	23
Scientific literature	Walter, K., Don, A. and Flessa, H., 2015. No general soil carbon sequestration under Central European short rotation coppices. Gcb Bioenergy, 7(4), pp.727-740.	Germany	GAZ	GAZ:00002646	cultivated environment	ENVO	ENVO:01000311	51.483	degree	UO	UO:0000185	9.6	degree	UO	UO:0000185	Data compilation	419	Temperate	Poplar	Land Use Change	35
Scientific literature	Walter, K., Don, A. and Flessa, H., 2015. No general soil carbon sequestration under Central European short rotation coppices. Gcb Bioenergy, 7(4), pp.727-740.	Germany	GAZ	GAZ:00002646	cultivated environment	ENVO	ENVO:01000311	48.283	degree	UO	UO:0000185	8.433	degree	UO	UO:0000185	Data compilation	420	Temperate	Willow	Land Use Change	18
Scientific literature	Walter, K., Don, A. and Flessa, H., 2015. No general soil carbon sequestration under Central European short rotation coppices. Gcb Bioenergy, 7(4), pp.727-740.	Germany	GAZ	GAZ:00002646	cultivated environment	ENVO	ENVO:01000311	47.933	degree	UO	UO:0000185	12.55	degree	UO	UO:0000185	Data compilation	421	Temperate	Poplar	Land Use Change	18
Scientific literature	Walter, K., Don, A. and Flessa, H., 2015. No general soil carbon sequestration under Central European short rotation coppices. Gcb Bioenergy, 7(4), pp.727-740.	Germany	GAZ	GAZ:00002646	cultivated environment	ENVO	ENVO:01000311	50.683	degree	UO	UO:0000185	12.1	degree	UO	UO:0000185	Data compilation	422	Temperate	Poplar	Land Use Change	19
Scientific literature	Walter, K., Don, A. and Flessa, H., 2015. No general soil carbon sequestration under Central European short rotation coppices. Gcb Bioenergy, 7(4), pp.727-740.	Germany	GAZ	GAZ:00002646	cultivated environment	ENVO	ENVO:01000311	51.283	degree	UO	UO:0000185	10.633	degree	UO	UO:0000185	Data compilation	423	Temperate	Poplar	Land Use Change	8
Scientific literature	Walter, K., Don, A. and Flessa, H., 2015. No general soil carbon sequestration under Central European short rotation coppices. Gcb Bioenergy, 7(4), pp.727-740.	Germany	GAZ	GAZ:00002646	cultivated environment	ENVO	ENVO:01000311	48.766	degree	UO	UO:0000185	10.8	degree	UO	UO:0000185	Data compilation	424	Temperate	Poplar	Land Use Change	18
Scientific literature	Walter, K., Don, A. and Flessa, H., 2015. No general soil carbon sequestration under Central European short rotation coppices. Gcb Bioenergy, 7(4), pp.727-740.	Germany	GAZ	GAZ:00002646	cultivated environment	ENVO	ENVO:01000311	48.233	degree	UO	UO:0000185	12.116	degree	UO	UO:0000185	Data compilation	425	Temperate	Poplar	Land Use Change	14
Scientific literature	Walter, K., Don, A. and Flessa, H., 2015. No general soil carbon sequestration under Central European short rotation coppices. Gcb Bioenergy, 7(4), pp.727-740.	Germany	GAZ	GAZ:00002646	cultivated environment	ENVO	ENVO:01000311	48.233	degree	UO	UO:0000185	13	degree	UO	UO:0000185	Data compilation	426	Temperate	Poplar	Land Use Change	17
Scientific literature	Walter, K., Don, A. and Flessa, H., 2015. No general soil carbon sequestration under Central European short rotation coppices. Gcb Bioenergy, 7(4), pp.727-740.	Germany	GAZ	GAZ:00002646	cultivated environment	ENVO	ENVO:01000311	50.8	degree	UO	UO:0000185	10.233	degree	UO	UO:0000185	Data compilation	427	Temperate	Poplar	Land Use Change	15
Scientific literature	Walter, K., Don, A. and Flessa, H., 2015. No general soil carbon sequestration under Central European short rotation coppices. Gcb Bioenergy, 7(4), pp.727-740.	Germany	GAZ	GAZ:00002646	cultivated environment	ENVO	ENVO:01000311	51.35	degree	UO	UO:0000185	13.566	degree	UO	UO:0000185	Data compilation	428	Temperate	Poplar	Land Use Change	14
Scientific literature	Walter, K., Don, A. and Flessa, H., 2015. No general soil carbon sequestration under Central European short rotation coppices. Gcb Bioenergy, 7(4), pp.727-740.	Germany	GAZ	GAZ:00002646	cultivated environment	ENVO	ENVO:01000311	49.75	degree	UO	UO:0000185	10.2166	degree	UO	UO:0000185	Data compilation	429	Temperate	Willow	Land Use Change	17
Scientific literature	Walter, K., Don, A. and Flessa, H., 2015. No general soil carbon sequestration under Central European short rotation coppices. Gcb Bioenergy, 7(4), pp.727-740.	Germany	GAZ	GAZ:00002646	cultivated environment	ENVO	ENVO:01000311	47.833	degree	UO	UO:0000185	12.85	degree	UO	UO:0000185	Data compilation	430	Temperate	Poplar	Land Use Change	14
Scientific literature	Walter, K., Don, A. and Flessa, H., 2015. No general soil carbon sequestration under Central European short rotation coppices. Gcb Bioenergy, 7(4), pp.727-740.	Germany	GAZ	GAZ:00002646	cultivated environment	ENVO	ENVO:01000311	51.433	degree	UO	UO:0000185	12.85	degree	UO	UO:0000185	Data compilation	431	Temperate	Poplar	Land Use Change	12
Scientific literature	Walter, K., Don, A. and Flessa, H., 2015. No general soil carbon sequestration under Central European short rotation coppices. Gcb Bioenergy, 7(4), pp.727-740.	Germany	GAZ	GAZ:00002646	cultivated environment	ENVO	ENVO:01000311	49.75	degree	UO	UO:0000185	12.183	degree	UO	UO:0000185	Data compilation	432	Temperate	Poplar	Land Use Change	20
Scientific literature	Díaz?Pinés, Eugenio, et al. 2017. Nitrate leaching and soil nitrous oxide emissions diminish with time in a hybrid poplar short?rotation coppice in southern Germany. GCB Bioenergy, 9.3, pp. 613-626.	Germany	GAZ	GAZ:00002646	cultivated environment	ENVO	ENVO:01000311	49.006	degree	UO	UO:0000185	9.2436	degree	UO	UO:0000185	Data compilation	433	Temperate	Poplar	Land Use Change	5
Scientific literature	Al-Kaisi, M.M. and Grote, J.B., 2007. Cropping systems effects on improving soil carbon stocks of exposed subsoil. Soil Science Society of America Journal, 71(4), pp.1381-1388.	United States of America	GAZ	GAZ:00002459	cultivated environment	ENVO	ENVO:01000311	41.878	degree	UO	UO:0000185	-93.097	degree	UO	UO:0000185	Data compilation	434	Temperate	Switchgrass	Land Use Change	24
Scientific literature	Al-Kaisi, M.M. and Grote, J.B., 2007. Cropping systems effects on improving soil carbon stocks of exposed subsoil. Soil Science Society of America Journal, 71(4), pp.1381-1388.	United States of America	GAZ	GAZ:00002459	cultivated environment	ENVO	ENVO:01000311	41.878	degree	UO	UO:0000185	-93.097	degree	UO	UO:0000185	Data compilation	435	Temperate	Switchgrass	Land Use Change	24
Scientific literature	Garten, C.T. and Wullschleger, S.D., 1999. Soil carbon inventories under a bioenergy crop (switchgrass): Measurement limitations. Journal of Environmental Quality, 28(4), pp.1359-1365.	United States of America	GAZ	GAZ:00002459	cultivated environment	ENVO	ENVO:01000311	35.5175	degree	UO	UO:0000185	-86.5804	degree	UO	UO:0000185	Data compilation	436	Temperate	Switchgrass	Land Use Change	5
Scientific literature	Garten, C.T. and Wullschleger, S.D., 1999. Soil carbon inventories under a bioenergy crop (switchgrass): Measurement limitations. Journal of Environmental Quality, 28(4), pp.1359-1365.	United States of America	GAZ	GAZ:00002459	cultivated environment	ENVO	ENVO:01000311	35.5175	degree	UO	UO:0000185	-86.5804	degree	UO	UO:0000185	Data compilation	437	Temperate	Switchgrass	Land Use Change	5
Scientific literature	Garten, C.T. and Wullschleger, S.D., 1999. Soil carbon inventories under a bioenergy crop (switchgrass): Measurement limitations. Journal of Environmental Quality, 28(4), pp.1359-1365.	United States of America	GAZ	GAZ:00002459	cultivated environment	ENVO	ENVO:01000311	37.8393	degree	UO	UO:0000185	-84.27	degree	UO	UO:0000185	Data compilation	438	Temperate	Switchgrass	Land Use Change	5
Scientific literature	Garten, C.T. and Wullschleger, S.D., 1999. Soil carbon inventories under a bioenergy crop (switchgrass): Measurement limitations. Journal of Environmental Quality, 28(4), pp.1359-1365.	United States of America	GAZ	GAZ:00002459	cultivated environment	ENVO	ENVO:01000311	37.4316	degree	UO	UO:0000185	-78.6569	degree	UO	UO:0000185	Data compilation	439	Temperate	Switchgrass	Land Use Change	5
Scientific literature	Bonin, C.L. and Lal, R., 2014. Aboveground productivity and soil carbon storage of biofuel crops in Ohio. Gcb Bioenergy, 6(1), pp.67-75.	United States of America	GAZ	GAZ:00002459	cultivated environment	ENVO	ENVO:01000311	40.4173	degree	UO	UO:0000185	-82.9071	degree	UO	UO:0000185	Data compilation	440	Temperate	Switchgrass	Land Use Change	7
Scientific literature	Bonin, C.L. and Lal, R., 2014. Aboveground productivity and soil carbon storage of biofuel crops in Ohio. Gcb Bioenergy, 6(1), pp.67-75.	United States of America	GAZ	GAZ:00002459	cultivated environment	ENVO	ENVO:01000311	40.4173	degree	UO	UO:0000185	-82.9071	degree	UO	UO:0000185	Data compilation	441	Temperate	Switchgrass	Land Use Change	7
Scientific literature	Bonin, C.L. and Lal, R., 2014. Aboveground productivity and soil carbon storage of biofuel crops in Ohio. Gcb Bioenergy, 6(1), pp.67-75.	United States of America	GAZ	GAZ:00002459	cultivated environment	ENVO	ENVO:01000311	40.4173	degree	UO	UO:0000185	-82.9071	degree	UO	UO:0000185	Data compilation	442	Temperate	Switchgrass	Land Use Change	7
Scientific literature	Jung 2014 - from Zhangcai Qin per. Com.	United States of America	GAZ	GAZ:00002459	cultivated environment	ENVO	ENVO:01000311	40.4173	degree	UO	UO:0000185	-82.9071	degree	UO	UO:0000185	Data compilation	443	Temperate	Switchgrass	Land Use Change	6
Scientific literature	Jung 2014 - from Zhangcai Qin per. Com.	United States of America	GAZ	GAZ:00002459	cultivated environment	ENVO	ENVO:01000311	40.4173	degree	UO	UO:0000185	-82.9071	degree	UO	UO:0000185	Data compilation	444	Temperate	Switchgrass	Land Use Change	6
Scientific literature	Jung 2014 - from Zhangcai Qin per. Com.	United States of America	GAZ	GAZ:00002459	cultivated environment	ENVO	ENVO:01000311	40.4173	degree	UO	UO:0000185	-82.9071	degree	UO	UO:0000185	Data compilation	445	Temperate	Switchgrass	Land Use Change	6
Scientific literature	Jung 2014 - from Zhangcai Qin per. Com.	United States of America	GAZ	GAZ:00002459	cultivated environment	ENVO	ENVO:01000311	40.4173	degree	UO	UO:0000185	-82.9071	degree	UO	UO:0000185	Data compilation	446	Temperate	Switchgrass	Land Use Change	6
Scientific literature	Jung 2014 - from Zhangcai Qin per. Com.	United States of America	GAZ	GAZ:00002459	cultivated environment	ENVO	ENVO:01000311	40.4173	degree	UO	UO:0000185	-82.9071	degree	UO	UO:0000185	Data compilation	447	Temperate	Switchgrass	Land Use Change	6
Scientific literature	Jung 2014 - from Zhangcai Qin per. Com.	United States of America	GAZ	GAZ:00002459	cultivated environment	ENVO	ENVO:01000311	40.4173	degree	UO	UO:0000185	-82.9071	degree	UO	UO:0000185	Data compilation	448	Temperate	Switchgrass	Land Use Change	6
Scientific literature	Jung 2014 - from Zhangcai Qin per. Com.	United States of America	GAZ	GAZ:00002459	cultivated environment	ENVO	ENVO:01000311	40.4173	degree	UO	UO:0000185	-82.9071	degree	UO	UO:0000185	Data compilation	449	Temperate	Switchgrass	Land Use Change	6
Scientific literature	Jung 2014 - from Zhangcai Qin per. Com.	United States of America	GAZ	GAZ:00002459	cultivated environment	ENVO	ENVO:01000311	40.4173	degree	UO	UO:0000185	-82.9071	degree	UO	UO:0000185	Data compilation	450	Temperate	Switchgrass	Land Use Change	6
Scientific literature	Jung 2014 - from Zhangcai Qin per. Com.	United States of America	GAZ	GAZ:00002459	cultivated environment	ENVO	ENVO:01000311	40.4173	degree	UO	UO:0000185	-82.9071	degree	UO	UO:0000185	Data compilation	451	Temperate	Switchgrass	Land Use Change	6
Scientific literature	Jung 2014 - from Zhangcai Qin per. Com.	United States of America	GAZ	GAZ:00002459	cultivated environment	ENVO	ENVO:01000311	40.4173	degree	UO	UO:0000185	-82.9071	degree	UO	UO:0000185	Data compilation	452	Temperate	Switchgrass	Land Use Change	6
Scientific literature	Jung 2014 - from Zhangcai Qin per. Com.	United States of America	GAZ	GAZ:00002459	cultivated environment	ENVO	ENVO:01000311	40.4173	degree	UO	UO:0000185	-82.9071	degree	UO	UO:0000185	Data compilation	453	Temperate	Switchgrass	Land Use Change	6
Scientific literature	Jung 2014 - from Zhangcai Qin per. Com.	United States of America	GAZ	GAZ:00002459	cultivated environment	ENVO	ENVO:01000311	40.4173	degree	UO	UO:0000185	-82.9071	degree	UO	UO:0000185	Data compilation	454	Temperate	Switchgrass	Land Use Change	6
Scientific literature	Mehdi, B., Zan, C., Girouard, P. and Samson, R., 1999, August. Soil organic carbon sequestration under two dedicated perennial bioenergy crops. In Biomass: a growth opportunity in green energy and value-added products, Proceedings of the fourth biomass conference on the Americas, pp. 17-23.	Canada	GAZ	GAZ:00002560	cultivated environment	ENVO	ENVO:01000311	56.1304	degree	UO	UO:0000185	-106.3468	degree	UO	UO:0000185	Data compilation	455	Boreal	Switchgrass	Land Use Change	5
Scientific literature	Mehdi, B., Zan, C., Girouard, P. and Samson, R., 1999, August. Soil organic carbon sequestration under two dedicated perennial bioenergy crops. In Biomass: a growth opportunity in green energy and value-added products, Proceedings of the fourth biomass conference on the Americas, pp. 17-23.	Canada	GAZ	GAZ:00002560	cultivated environment	ENVO	ENVO:01000311	56.1304	degree	UO	UO:0000185	-106.3468	degree	UO	UO:0000185	Data compilation	456	Boreal	Switchgrass	Land Use Change	5
Scientific literature	Omonode, R.A. and Vyn, T.J., 2006. Vertical distribution of soil organic carbon and nitrogen under warm-season native grasses relative to croplands in west-central Indiana, USA. Agriculture, Ecosystems & Environment, 117(2), pp.159-170.	United States of America	GAZ	GAZ:00002459	cultivated environment	ENVO	ENVO:01000311	40.2672	degree	UO	UO:0000185	-86.1349	degree	UO	UO:0000185	Data compilation	457	Temperate	Switchgrass	Land Use Change	6
Scientific literature	Omonode, R.A. and Vyn, T.J., 2006. Vertical distribution of soil organic carbon and nitrogen under warm-season native grasses relative to croplands in west-central Indiana, USA. Agriculture, Ecosystems & Environment, 117(2), pp.159-170.	United States of America	GAZ	GAZ:00002459	cultivated environment	ENVO	ENVO:01000311	40.2672	degree	UO	UO:0000185	-86.1349	degree	UO	UO:0000185	Data compilation	458	Temperate	Switchgrass	Land Use Change	6
Scientific literature	Omonode, R.A. and Vyn, T.J., 2006. Vertical distribution of soil organic carbon and nitrogen under warm-season native grasses relative to croplands in west-central Indiana, USA. Agriculture, Ecosystems & Environment, 117(2), pp.159-170.	United States of America	GAZ	GAZ:00002459	cultivated environment	ENVO	ENVO:01000311	40.2672	degree	UO	UO:0000185	-86.1349	degree	UO	UO:0000185	Data compilation	459	Temperate	Switchgrass	Land Use Change	8
Scientific literature	Omonode, R.A. and Vyn, T.J., 2006. Vertical distribution of soil organic carbon and nitrogen under warm-season native grasses relative to croplands in west-central Indiana, USA. Agriculture, Ecosystems & Environment, 117(2), pp.159-170.	United States of America	GAZ	GAZ:00002459	cultivated environment	ENVO	ENVO:01000311	40.2672	degree	UO	UO:0000185	-86.1349	degree	UO	UO:0000185	Data compilation	460	Temperate	Switchgrass	Land Use Change	6
Scientific literature	Omonode, R.A. and Vyn, T.J., 2006. Vertical distribution of soil organic carbon and nitrogen under warm-season native grasses relative to croplands in west-central Indiana, USA. Agriculture, Ecosystems & Environment, 117(2), pp.159-170.	United States of America	GAZ	GAZ:00002459	cultivated environment	ENVO	ENVO:01000311	40.2672	degree	UO	UO:0000185	-86.1349	degree	UO	UO:0000185	Data compilation	461	Temperate	Switchgrass	Land Use Change	6
Scientific literature	Omonode, R.A. and Vyn, T.J., 2006. Vertical distribution of soil organic carbon and nitrogen under warm-season native grasses relative to croplands in west-central Indiana, USA. Agriculture, Ecosystems & Environment, 117(2), pp.159-170.	United States of America	GAZ	GAZ:00002459	cultivated environment	ENVO	ENVO:01000311	40.2672	degree	UO	UO:0000185	-86.1349	degree	UO	UO:0000185	Data compilation	462	Temperate	Switchgrass	Land Use Change	5
Scientific literature	Omonode, R.A. and Vyn, T.J., 2006. Vertical distribution of soil organic carbon and nitrogen under warm-season native grasses relative to croplands in west-central Indiana, USA. Agriculture, Ecosystems & Environment, 117(2), pp.159-170.	United States of America	GAZ	GAZ:00002459	cultivated environment	ENVO	ENVO:01000311	40.2672	degree	UO	UO:0000185	-86.1349	degree	UO	UO:0000185	Data compilation	463	Temperate	Switchgrass	Land Use Change	8
Scientific literature	Omonode, R.A. and Vyn, T.J., 2006. Vertical distribution of soil organic carbon and nitrogen under warm-season native grasses relative to croplands in west-central Indiana, USA. Agriculture, Ecosystems & Environment, 117(2), pp.159-170.	United States of America	GAZ	GAZ:00002459	cultivated environment	ENVO	ENVO:01000311	41.2033	degree	UO	UO:0000185	-77.194	degree	UO	UO:0000185	Data compilation	464	Temperate	Switchgrass	Land Use Change	7
Scientific literature	Omonode, R.A. and Vyn, T.J., 2006. Vertical distribution of soil organic carbon and nitrogen under warm-season native grasses relative to croplands in west-central Indiana, USA. Agriculture, Ecosystems & Environment, 117(2), pp.159-170.	United States of America	GAZ	GAZ:00002459	cultivated environment	ENVO	ENVO:01000311	41.2033	degree	UO	UO:0000185	-77.194	degree	UO	UO:0000185	Data compilation	465	Temperate	Switchgrass	Land Use Change	5
Scientific literature	Soro, L.D., 2011. Impact of Switchgrass Bioenergy Feedstock Production on Soil Carbon Dioxide Flux and Below Ground Soil Organic Carbon Storage in East Tennessee. Master's Thesis, University of Tennessee, 2011.	United States of America	GAZ	GAZ:00002459	cultivated environment	ENVO	ENVO:01000311	35.5175	degree	UO	UO:0000185	-86.5804	degree	UO	UO:0000185	Data compilation	466	Temperate	Switchgrass	Land Use Change	3
Scientific literature	Soro, L.D., 2011. Impact of Switchgrass Bioenergy Feedstock Production on Soil Carbon Dioxide Flux and Below Ground Soil Organic Carbon Storage in East Tennessee. Master's Thesis, University of Tennessee, 2011.	United States of America	GAZ	GAZ:00002459	cultivated environment	ENVO	ENVO:01000311	35.5175	degree	UO	UO:0000185	-86.5804	degree	UO	UO:0000185	Data compilation	467	Temperate	Switchgrass	Land Use Change	3
Scientific literature	Soro, L.D., 2011. Impact of Switchgrass Bioenergy Feedstock Production on Soil Carbon Dioxide Flux and Below Ground Soil Organic Carbon Storage in East Tennessee. Master's Thesis, University of Tennessee, 2011.	United States of America	GAZ	GAZ:00002459	cultivated environment	ENVO	ENVO:01000311	35.5175	degree	UO	UO:0000185	-86.5804	degree	UO	UO:0000185	Data compilation	468	Temperate	Switchgrass	Land Use Change	3
Scientific literature	Soro, L.D., 2011. Impact of Switchgrass Bioenergy Feedstock Production on Soil Carbon Dioxide Flux and Below Ground Soil Organic Carbon Storage in East Tennessee. Master's Thesis, University of Tennessee, 2011.	United States of America	GAZ	GAZ:00002459	cultivated environment	ENVO	ENVO:01000311	35.5175	degree	UO	UO:0000185	-86.5804	degree	UO	UO:0000185	Data compilation	469	Temperate	Switchgrass	Land Use Change	3
Scientific literature	Soro, L.D., 2011. Impact of Switchgrass Bioenergy Feedstock Production on Soil Carbon Dioxide Flux and Below Ground Soil Organic Carbon Storage in East Tennessee. Master's Thesis, University of Tennessee, 2011.	United States of America	GAZ	GAZ:00002459	cultivated environment	ENVO	ENVO:01000311	35.5175	degree	UO	UO:0000185	-86.5804	degree	UO	UO:0000185	Data compilation	470	Temperate	Switchgrass	Land Use Change	3
Scientific literature	Soro, L.D., 2011. Impact of Switchgrass Bioenergy Feedstock Production on Soil Carbon Dioxide Flux and Below Ground Soil Organic Carbon Storage in East Tennessee. Master's Thesis, University of Tennessee, 2011.	United States of America	GAZ	GAZ:00002459	cultivated environment	ENVO	ENVO:01000311	35.5175	degree	UO	UO:0000185	-86.5804	degree	UO	UO:0000185	Data compilation	471	Temperate	Switchgrass	Land Use Change	3
Scientific literature	Stwart 2014 - from Zhangcai Qin per. Com.	United States of America	GAZ	GAZ:00002459	cultivated environment	ENVO	ENVO:01000311	41.4925	degree	UO	UO:0000185	-99.9018	degree	UO	UO:0000185	Data compilation	472	Temperate	Switchgrass	Land Use Change	9
Scientific literature	Stwart 2014 - from Zhangcai Qin per. Com.	United States of America	GAZ	GAZ:00002459	cultivated environment	ENVO	ENVO:01000311	41.4925	degree	UO	UO:0000185	-99.9018	degree	UO	UO:0000185	Data compilation	473	Temperate	Switchgrass	Land Use Change	9
Scientific literature	Stwart 2014 - from Zhangcai Qin per. Com.	United States of America	GAZ	GAZ:00002459	cultivated environment	ENVO	ENVO:01000311	41.4925	degree	UO	UO:0000185	-99.9018	degree	UO	UO:0000185	Data compilation	474	Temperate	Switchgrass	Land Use Change	9
Scientific literature	Tolbert 2002 - from Zhangcai Qin per. Com.	United States of America	GAZ	GAZ:00002459	cultivated environment	ENVO	ENVO:01000311	32.3182	degree	UO	UO:0000185	-86.9023	degree	UO	UO:0000185	Data compilation	475	Temperate	Switchgrass	Land Use Change	2
Scientific literature	Zan, C.S., Fyles, J.W., Girouard, P. and Samson, R.A., 2001. Carbon sequestration in perennial bioenergy, annual corn and uncultivated systems in southern Quebec. Agriculture, ecosystems & environment, 86(2), pp.135-144.	Canada	GAZ	GAZ:00002560	cultivated environment	ENVO	ENVO:01000311	46.8139	degree	UO	UO:0000185	-71.208	degree	UO	UO:0000185	Data compilation	476	Temperate	Switchgrass	Land Use Change	3
Scientific literature	Zan, C.S., Fyles, J.W., Girouard, P. and Samson, R.A., 2001. Carbon sequestration in perennial bioenergy, annual corn and uncultivated systems in southern Quebec. Agriculture, ecosystems & environment, 86(2), pp.135-144.	Canada	GAZ	GAZ:00002560	cultivated environment	ENVO	ENVO:01000311	46.8139	degree	UO	UO:0000185	-71.208	degree	UO	UO:0000185	Data compilation	477	Temperate	Switchgrass	Land Use Change	3
Scientific literature	Collins, H.P., Smith, J.L., Fransen, S., Alva, A.K., Kruger, C.E. and Granatstein, D.M., 2010. Carbon sequestration under irrigated switchgrass (L.) production. Soil Science Society of America Journal, 74(6), pp.2049-2058.	United States of America	GAZ	GAZ:00002459	cultivated environment	ENVO	ENVO:01000311	48.769768	degree	UO	UO:0000185	-122.485886	degree	UO	UO:0000185	Data compilation	478	Temperate	Switchgrass	Land Use Change	2
Scientific literature	Collins, H.P., Smith, J.L., Fransen, S., Alva, A.K., Kruger, C.E. and Granatstein, D.M., 2010. Carbon sequestration under irrigated switchgrass (L.) production. Soil Science Society of America Journal, 74(6), pp.2049-2058.	United States of America	GAZ	GAZ:00002459	cultivated environment	ENVO	ENVO:01000311	35	degree	UO	UO:0000185	-96	degree	UO	UO:0000185	Data compilation	479	Temperate	Switchgrass	Land Use Change	2
Scientific literature	Collins, H.P., Smith, J.L., Fransen, S., Alva, A.K., Kruger, C.E. and Granatstein, D.M., 2010. Carbon sequestration under irrigated switchgrass (L.) production. Soil Science Society of America Journal, 74(6), pp.2049-2058.	United States of America	GAZ	GAZ:00002459	cultivated environment	ENVO	ENVO:01000311	37.5	degree	UO	UO:0000185	-88	degree	UO	UO:0000185	Data compilation	480	Temperate	Switchgrass	Land Use Change	2
Scientific literature	Al-Kaisi, M.M., Yin, X. and Licht, M.A., 2005. Soil carbon and nitrogen changes as influenced by tillage and cropping systems in some Iowa soils. Agriculture, Ecosystems & Environment, 105(4), pp.635-647.	United States of America	GAZ	GAZ:00002459	cultivated environment	ENVO	ENVO:01000311	41.878	degree	UO	UO:0000185	-93.0977	degree	UO	UO:0000185	Data compilation	481	Temperate	Switchgrass	Land Use Change	10
Scientific literature	Al-Kaisi, M.M., Yin, X. and Licht, M.A., 2005. Soil carbon and nitrogen changes as influenced by tillage and cropping systems in some Iowa soils. Agriculture, Ecosystems & Environment, 105(4), pp.635-647.	United States of America	GAZ	GAZ:00002459	cultivated environment	ENVO	ENVO:01000311	41.878	degree	UO	UO:0000185	-93.0977	degree	UO	UO:0000185	Data compilation	482	Temperate	Switchgrass	Land Use Change	10
Scientific literature	Clifton-Brown Zatta 2013 - from Zhangcai Qin per. Com.	United Kingdom	GAZ	GAZ:00002637	cultivated environment	ENVO	ENVO:01000311	52.1307	degree	UO	UO:0000185	-3.7837	degree	UO	UO:0000185	Data compilation	483	Temperate	Miscanthus	Land Use Change	6
Scientific literature	Davis 2013 - from Zhangcai Qin per. Com.	United States of America	GAZ	GAZ:00002459	cultivated environment	ENVO	ENVO:01000311	40.6331	degree	UO	UO:0000185	-89.3985	degree	UO	UO:0000185	Data compilation	484	Temperate	Miscanthus	Land Use Change	4
Scientific literature	Davis 2013 - from Zhangcai Qin per. Com.	United States of America	GAZ	GAZ:00002459	cultivated environment	ENVO	ENVO:01000311	37.8393	degree	UO	UO:0000185	-84.27	degree	UO	UO:0000185	Data compilation	485	Temperate	Miscanthus	Land Use Change	4
Scientific literature	Davis 2013 - from Zhangcai Qin per. Com.	United States of America	GAZ	GAZ:00002459	cultivated environment	ENVO	ENVO:01000311	41.4925	degree	UO	UO:0000185	-99.9018	degree	UO	UO:0000185	Data compilation	486	Temperate	Miscanthus	Land Use Change	4
Scientific literature	Davis 2013 - from Zhangcai Qin per. Com.	United States of America	GAZ	GAZ:00002459	cultivated environment	ENVO	ENVO:01000311	40.0583	degree	UO	UO:0000185	-74.4057	degree	UO	UO:0000185	Data compilation	487	Temperate	Miscanthus	Land Use Change	4
Scientific literature	Ceotto, E. and Di Candilo, M., 2011. Medium-term effect of perennial energy crops on soil organic carbon storage. Italian journal of Agronomy, 6(4), p.33.	Italy	GAZ	GAZ:00002650	cultivated environment	ENVO	ENVO:01000311	44.4949	degree	UO	UO:0000185	11.3426	degree	UO	UO:0000185	Data compilation	488	Mediterranean	Miscanthus	Land Use Change	7
Scientific literature	Ceotto, E. and Di Candilo, M., 2011. Medium-term effect of perennial energy crops on soil organic carbon storage. Italian journal of Agronomy, 6(4), p.33.	Italy	GAZ	GAZ:00002650	cultivated environment	ENVO	ENVO:01000311	44.4949	degree	UO	UO:0000185	11.3426	degree	UO	UO:0000185	Data compilation	489	Mediterranean	Miscanthus	Land Use Change	7
Scientific literature	Liebig, M.A., Schmer, M.R., Vogel, K.P. and Mitchell, R.B., 2008. Soil carbon storage by switchgrass grown for bioenergy. Bioenergy Research, 1(3-4), pp.215-222.	United States of America	GAZ	GAZ:00002459	cultivated environment	ENVO	ENVO:01000311	31.350119	degree	UO	UO:0000185	-109.570084	degree	UO	UO:0000185	Data compilation	490	Temperate	Switchgrass	Temporal information	5
Scientific literature	Liebig, M.A., Schmer, M.R., Vogel, K.P. and Mitchell, R.B., 2008. Soil carbon storage by switchgrass grown for bioenergy. Bioenergy Research, 1(3-4), pp.215-222.	United States of America	GAZ	GAZ:00002459	cultivated environment	ENVO	ENVO:01000311	31.350119	degree	UO	UO:0000185	-109.570084	degree	UO	UO:0000185	Data compilation	491	Temperate	Switchgrass	Temporal information	5
Scientific literature	Liebig, M.A., Schmer, M.R., Vogel, K.P. and Mitchell, R.B., 2008. Soil carbon storage by switchgrass grown for bioenergy. Bioenergy Research, 1(3-4), pp.215-222.	United States of America	GAZ	GAZ:00002459	cultivated environment	ENVO	ENVO:01000311	31.350119	degree	UO	UO:0000185	-109.570084	degree	UO	UO:0000185	Data compilation	492	Temperate	Switchgrass	Temporal information	5
Scientific literature	Liebig, M.A., Schmer, M.R., Vogel, K.P. and Mitchell, R.B., 2008. Soil carbon storage by switchgrass grown for bioenergy. Bioenergy Research, 1(3-4), pp.215-222.	United States of America	GAZ	GAZ:00002459	cultivated environment	ENVO	ENVO:01000311	31.350119	degree	UO	UO:0000185	-109.570084	degree	UO	UO:0000185	Data compilation	493	Temperate	Switchgrass	Temporal information	5
Scientific literature	Liebig, M.A., Schmer, M.R., Vogel, K.P. and Mitchell, R.B., 2008. Soil carbon storage by switchgrass grown for bioenergy. Bioenergy Research, 1(3-4), pp.215-222.	United States of America	GAZ	GAZ:00002459	cultivated environment	ENVO	ENVO:01000311	31.350119	degree	UO	UO:0000185	-109.570084	degree	UO	UO:0000185	Data compilation	494	Temperate	Switchgrass	Temporal information	5
Scientific literature	Liebig, M.A., Schmer, M.R., Vogel, K.P. and Mitchell, R.B., 2008. Soil carbon storage by switchgrass grown for bioenergy. Bioenergy Research, 1(3-4), pp.215-222.	United States of America	GAZ	GAZ:00002459	cultivated environment	ENVO	ENVO:01000311	31.350119	degree	UO	UO:0000185	-109.570084	degree	UO	UO:0000185	Data compilation	495	Temperate	Switchgrass	Temporal information	5
Scientific literature	Liebig, M.A., Schmer, M.R., Vogel, K.P. and Mitchell, R.B., 2008. Soil carbon storage by switchgrass grown for bioenergy. Bioenergy Research, 1(3-4), pp.215-222.	United States of America	GAZ	GAZ:00002459	cultivated environment	ENVO	ENVO:01000311	39.014433	degree	UO	UO:0000185	-76.680014	degree	UO	UO:0000185	Data compilation	496	Temperate	Switchgrass	Temporal information	5
Scientific literature	Liebig, M.A., Schmer, M.R., Vogel, K.P. and Mitchell, R.B., 2008. Soil carbon storage by switchgrass grown for bioenergy. Bioenergy Research, 1(3-4), pp.215-222.	United States of America	GAZ	GAZ:00002459	cultivated environment	ENVO	ENVO:01000311	39.014433	degree	UO	UO:0000185	-76.680014	degree	UO	UO:0000185	Data compilation	497	Temperate	Switchgrass	Temporal information	5
Scientific literature	Liebig, M.A., Schmer, M.R., Vogel, K.P. and Mitchell, R.B., 2008. Soil carbon storage by switchgrass grown for bioenergy. Bioenergy Research, 1(3-4), pp.215-222.	United States of America	GAZ	GAZ:00002459	cultivated environment	ENVO	ENVO:01000311	39.014433	degree	UO	UO:0000185	-76.680014	degree	UO	UO:0000185	Data compilation	498	Temperate	Switchgrass	Temporal information	5
Scientific literature	Liebig, M.A., Schmer, M.R., Vogel, K.P. and Mitchell, R.B., 2008. Soil carbon storage by switchgrass grown for bioenergy. Bioenergy Research, 1(3-4), pp.215-222.	United States of America	GAZ	GAZ:00002459	cultivated environment	ENVO	ENVO:01000311	39.014433	degree	UO	UO:0000185	-76.680014	degree	UO	UO:0000185	Data compilation	499	Temperate	Switchgrass	Temporal information	5
Scientific literature	Liebig, M.A., Schmer, M.R., Vogel, K.P. and Mitchell, R.B., 2008. Soil carbon storage by switchgrass grown for bioenergy. Bioenergy Research, 1(3-4), pp.215-222.	United States of America	GAZ	GAZ:00002459	cultivated environment	ENVO	ENVO:01000311	39.014433	degree	UO	UO:0000185	-76.680014	degree	UO	UO:0000185	Data compilation	500	Temperate	Switchgrass	Temporal information	5
Scientific literature	Liebig, M.A., Schmer, M.R., Vogel, K.P. and Mitchell, R.B., 2008. Soil carbon storage by switchgrass grown for bioenergy. Bioenergy Research, 1(3-4), pp.215-222.	United States of America	GAZ	GAZ:00002459	cultivated environment	ENVO	ENVO:01000311	39.014433	degree	UO	UO:0000185	-76.680014	degree	UO	UO:0000185	Data compilation	501	Temperate	Switchgrass	Temporal information	5
Scientific literature	Liebig, M.A., Schmer, M.R., Vogel, K.P. and Mitchell, R.B., 2008. Soil carbon storage by switchgrass grown for bioenergy. Bioenergy Research, 1(3-4), pp.215-222.	United States of America	GAZ	GAZ:00002459	cultivated environment	ENVO	ENVO:01000311	40.291612	degree	UO	UO:0000185	-98.259188	degree	UO	UO:0000185	Data compilation	502	Temperate	Switchgrass	Temporal information	5
Scientific literature	Liebig, M.A., Schmer, M.R., Vogel, K.P. and Mitchell, R.B., 2008. Soil carbon storage by switchgrass grown for bioenergy. Bioenergy Research, 1(3-4), pp.215-222.	United States of America	GAZ	GAZ:00002459	cultivated environment	ENVO	ENVO:01000311	40.291612	degree	UO	UO:0000185	-98.259188	degree	UO	UO:0000185	Data compilation	503	Temperate	Switchgrass	Temporal information	5
Scientific literature	Liebig, M.A., Schmer, M.R., Vogel, K.P. and Mitchell, R.B., 2008. Soil carbon storage by switchgrass grown for bioenergy. Bioenergy Research, 1(3-4), pp.215-222.	United States of America	GAZ	GAZ:00002459	cultivated environment	ENVO	ENVO:01000311	40.291612	degree	UO	UO:0000185	-98.259188	degree	UO	UO:0000185	Data compilation	504	Temperate	Switchgrass	Temporal information	5
Scientific literature	Liebig, M.A., Schmer, M.R., Vogel, K.P. and Mitchell, R.B., 2008. Soil carbon storage by switchgrass grown for bioenergy. Bioenergy Research, 1(3-4), pp.215-222.	United States of America	GAZ	GAZ:00002459	cultivated environment	ENVO	ENVO:01000311	40.291612	degree	UO	UO:0000185	-98.259188	degree	UO	UO:0000185	Data compilation	505	Temperate	Switchgrass	Temporal information	5
Scientific literature	Liebig, M.A., Schmer, M.R., Vogel, K.P. and Mitchell, R.B., 2008. Soil carbon storage by switchgrass grown for bioenergy. Bioenergy Research, 1(3-4), pp.215-222.	United States of America	GAZ	GAZ:00002459	cultivated environment	ENVO	ENVO:01000311	40.291612	degree	UO	UO:0000185	-98.259188	degree	UO	UO:0000185	Data compilation	506	Temperate	Switchgrass	Temporal information	5
Scientific literature	Liebig, M.A., Schmer, M.R., Vogel, K.P. and Mitchell, R.B., 2008. Soil carbon storage by switchgrass grown for bioenergy. Bioenergy Research, 1(3-4), pp.215-222.	United States of America	GAZ	GAZ:00002459	cultivated environment	ENVO	ENVO:01000311	40.291612	degree	UO	UO:0000185	-98.259188	degree	UO	UO:0000185	Data compilation	507	Temperate	Switchgrass	Temporal information	5
Scientific literature	Liebig, M.A., Schmer, M.R., Vogel, K.P. and Mitchell, R.B., 2008. Soil carbon storage by switchgrass grown for bioenergy. Bioenergy Research, 1(3-4), pp.215-222.	United States of America	GAZ	GAZ:00002459	cultivated environment	ENVO	ENVO:01000311	42.53167	degree	UO	UO:0000185	-98.97694	degree	UO	UO:0000185	Data compilation	508	Temperate	Switchgrass	Temporal information	5
Scientific literature	Liebig, M.A., Schmer, M.R., Vogel, K.P. and Mitchell, R.B., 2008. Soil carbon storage by switchgrass grown for bioenergy. Bioenergy Research, 1(3-4), pp.215-222.	United States of America	GAZ	GAZ:00002459	cultivated environment	ENVO	ENVO:01000311	42.53167	degree	UO	UO:0000185	-98.97694	degree	UO	UO:0000185	Data compilation	509	Temperate	Switchgrass	Temporal information	5
Scientific literature	Liebig, M.A., Schmer, M.R., Vogel, K.P. and Mitchell, R.B., 2008. Soil carbon storage by switchgrass grown for bioenergy. Bioenergy Research, 1(3-4), pp.215-222.	United States of America	GAZ	GAZ:00002459	cultivated environment	ENVO	ENVO:01000311	44.51861	degree	UO	UO:0000185	-99.44111	degree	UO	UO:0000185	Data compilation	510	Temperate	Switchgrass	Temporal information	5
Scientific literature	Liebig, M.A., Schmer, M.R., Vogel, K.P. and Mitchell, R.B., 2008. Soil carbon storage by switchgrass grown for bioenergy. Bioenergy Research, 1(3-4), pp.215-222.	United States of America	GAZ	GAZ:00002459	cultivated environment	ENVO	ENVO:01000311	44.51861	degree	UO	UO:0000185	-99.44111	degree	UO	UO:0000185	Data compilation	511	Temperate	Switchgrass	Temporal information	5
Scientific literature	Liebig, M.A., Schmer, M.R., Vogel, K.P. and Mitchell, R.B., 2008. Soil carbon storage by switchgrass grown for bioenergy. Bioenergy Research, 1(3-4), pp.215-222.	United States of America	GAZ	GAZ:00002459	cultivated environment	ENVO	ENVO:01000311	44.51861	degree	UO	UO:0000185	-99.44111	degree	UO	UO:0000185	Data compilation	512	Temperate	Switchgrass	Temporal information	5
Scientific literature	Liebig, M.A., Schmer, M.R., Vogel, K.P. and Mitchell, R.B., 2008. Soil carbon storage by switchgrass grown for bioenergy. Bioenergy Research, 1(3-4), pp.215-222.	United States of America	GAZ	GAZ:00002459	cultivated environment	ENVO	ENVO:01000311	44.51861	degree	UO	UO:0000185	-99.44111	degree	UO	UO:0000185	Data compilation	513	Temperate	Switchgrass	Temporal information	5
Scientific literature	Liebig, M.A., Schmer, M.R., Vogel, K.P. and Mitchell, R.B., 2008. Soil carbon storage by switchgrass grown for bioenergy. Bioenergy Research, 1(3-4), pp.215-222.	United States of America	GAZ	GAZ:00002459	cultivated environment	ENVO	ENVO:01000311	44.51861	degree	UO	UO:0000185	-99.44111	degree	UO	UO:0000185	Data compilation	514	Temperate	Switchgrass	Temporal information	5
Scientific literature	Liebig, M.A., Schmer, M.R., Vogel, K.P. and Mitchell, R.B., 2008. Soil carbon storage by switchgrass grown for bioenergy. Bioenergy Research, 1(3-4), pp.215-222.	United States of America	GAZ	GAZ:00002459	cultivated environment	ENVO	ENVO:01000311	44.51861	degree	UO	UO:0000185	-99.44111	degree	UO	UO:0000185	Data compilation	515	Temperate	Switchgrass	Temporal information	5
Scientific literature	Liebig, M.A., Schmer, M.R., Vogel, K.P. and Mitchell, R.B., 2008. Soil carbon storage by switchgrass grown for bioenergy. Bioenergy Research, 1(3-4), pp.215-222.	United States of America	GAZ	GAZ:00002459	cultivated environment	ENVO	ENVO:01000311	43.54583	degree	UO	UO:0000185	-97.98333	degree	UO	UO:0000185	Data compilation	516	Temperate	Switchgrass	Temporal information	5
Scientific literature	Liebig, M.A., Schmer, M.R., Vogel, K.P. and Mitchell, R.B., 2008. Soil carbon storage by switchgrass grown for bioenergy. Bioenergy Research, 1(3-4), pp.215-222.	United States of America	GAZ	GAZ:00002459	cultivated environment	ENVO	ENVO:01000311	43.54583	degree	UO	UO:0000185	-97.98333	degree	UO	UO:0000185	Data compilation	517	Temperate	Switchgrass	Temporal information	5
Scientific literature	Liebig, M.A., Schmer, M.R., Vogel, K.P. and Mitchell, R.B., 2008. Soil carbon storage by switchgrass grown for bioenergy. Bioenergy Research, 1(3-4), pp.215-222.	United States of America	GAZ	GAZ:00002459	cultivated environment	ENVO	ENVO:01000311	43.54583	degree	UO	UO:0000185	-97.98333	degree	UO	UO:0000185	Data compilation	518	Temperate	Switchgrass	Temporal information	5
Scientific literature	Liebig, M.A., Schmer, M.R., Vogel, K.P. and Mitchell, R.B., 2008. Soil carbon storage by switchgrass grown for bioenergy. Bioenergy Research, 1(3-4), pp.215-222.	United States of America	GAZ	GAZ:00002459	cultivated environment	ENVO	ENVO:01000311	43.54583	degree	UO	UO:0000185	-97.98333	degree	UO	UO:0000185	Data compilation	519	Temperate	Switchgrass	Temporal information	5
Scientific literature	Liebig, M.A., Schmer, M.R., Vogel, K.P. and Mitchell, R.B., 2008. Soil carbon storage by switchgrass grown for bioenergy. Bioenergy Research, 1(3-4), pp.215-222.	United States of America	GAZ	GAZ:00002459	cultivated environment	ENVO	ENVO:01000311	43.54583	degree	UO	UO:0000185	-97.98333	degree	UO	UO:0000185	Data compilation	520	Temperate	Switchgrass	Temporal information	5
Scientific literature	Liebig, M.A., Schmer, M.R., Vogel, K.P. and Mitchell, R.B., 2008. Soil carbon storage by switchgrass grown for bioenergy. Bioenergy Research, 1(3-4), pp.215-222.	United States of America	GAZ	GAZ:00002459	cultivated environment	ENVO	ENVO:01000311	43.54583	degree	UO	UO:0000185	-97.98333	degree	UO	UO:0000185	Data compilation	521	Temperate	Switchgrass	Temporal information	5
Scientific literature	Liebig, M.A., Schmer, M.R., Vogel, K.P. and Mitchell, R.B., 2008. Soil carbon storage by switchgrass grown for bioenergy. Bioenergy Research, 1(3-4), pp.215-222.	United States of America	GAZ	GAZ:00002459	cultivated environment	ENVO	ENVO:01000311	48.669516	degree	UO	UO:0000185	-98.835677	degree	UO	UO:0000185	Data compilation	522	Temperate	Switchgrass	Temporal information	5
Scientific literature	Liebig, M.A., Schmer, M.R., Vogel, K.P. and Mitchell, R.B., 2008. Soil carbon storage by switchgrass grown for bioenergy. Bioenergy Research, 1(3-4), pp.215-222.	United States of America	GAZ	GAZ:00002459	cultivated environment	ENVO	ENVO:01000311	48.669516	degree	UO	UO:0000185	-98.835677	degree	UO	UO:0000185	Data compilation	523	Temperate	Switchgrass	Temporal information	5
Scientific literature	Liebig, M.A., Schmer, M.R., Vogel, K.P. and Mitchell, R.B., 2008. Soil carbon storage by switchgrass grown for bioenergy. Bioenergy Research, 1(3-4), pp.215-222.	United States of America	GAZ	GAZ:00002459	cultivated environment	ENVO	ENVO:01000311	48.669516	degree	UO	UO:0000185	-98.835677	degree	UO	UO:0000185	Data compilation	524	Temperate	Switchgrass	Temporal information	5
Scientific literature	Liebig, M.A., Schmer, M.R., Vogel, K.P. and Mitchell, R.B., 2008. Soil carbon storage by switchgrass grown for bioenergy. Bioenergy Research, 1(3-4), pp.215-222.	United States of America	GAZ	GAZ:00002459	cultivated environment	ENVO	ENVO:01000311	48.669516	degree	UO	UO:0000185	-98.835677	degree	UO	UO:0000185	Data compilation	525	Temperate	Switchgrass	Temporal information	5
Scientific literature	Liebig, M.A., Schmer, M.R., Vogel, K.P. and Mitchell, R.B., 2008. Soil carbon storage by switchgrass grown for bioenergy. Bioenergy Research, 1(3-4), pp.215-222.	United States of America	GAZ	GAZ:00002459	cultivated environment	ENVO	ENVO:01000311	48.669516	degree	UO	UO:0000185	-98.835677	degree	UO	UO:0000185	Data compilation	526	Temperate	Switchgrass	Temporal information	5
Scientific literature	Liebig, M.A., Schmer, M.R., Vogel, K.P. and Mitchell, R.B., 2008. Soil carbon storage by switchgrass grown for bioenergy. Bioenergy Research, 1(3-4), pp.215-222.	United States of America	GAZ	GAZ:00002459	cultivated environment	ENVO	ENVO:01000311	48.669516	degree	UO	UO:0000185	-98.835677	degree	UO	UO:0000185	Data compilation	527	Temperate	Switchgrass	Temporal information	5
Scientific literature	Liebig, M.A., Schmer, M.R., Vogel, K.P. and Mitchell, R.B., 2008. Soil carbon storage by switchgrass grown for bioenergy. Bioenergy Research, 1(3-4), pp.215-222.	United States of America	GAZ	GAZ:00002459	cultivated environment	ENVO	ENVO:01000311	46.65778	degree	UO	UO:0000185	-99.35778	degree	UO	UO:0000185	Data compilation	528	Temperate	Switchgrass	Temporal information	5
Scientific literature	Liebig, M.A., Schmer, M.R., Vogel, K.P. and Mitchell, R.B., 2008. Soil carbon storage by switchgrass grown for bioenergy. Bioenergy Research, 1(3-4), pp.215-222.	United States of America	GAZ	GAZ:00002459	cultivated environment	ENVO	ENVO:01000311	46.65778	degree	UO	UO:0000185	-99.35778	degree	UO	UO:0000185	Data compilation	529	Temperate	Switchgrass	Temporal information	5
Scientific literature	Liebig, M.A., Schmer, M.R., Vogel, K.P. and Mitchell, R.B., 2008. Soil carbon storage by switchgrass grown for bioenergy. Bioenergy Research, 1(3-4), pp.215-222.	United States of America	GAZ	GAZ:00002459	cultivated environment	ENVO	ENVO:01000311	46.65778	degree	UO	UO:0000185	-99.35778	degree	UO	UO:0000185	Data compilation	530	Temperate	Switchgrass	Temporal information	5
Scientific literature	Liebig, M.A., Schmer, M.R., Vogel, K.P. and Mitchell, R.B., 2008. Soil carbon storage by switchgrass grown for bioenergy. Bioenergy Research, 1(3-4), pp.215-222.	United States of America	GAZ	GAZ:00002459	cultivated environment	ENVO	ENVO:01000311	46.65778	degree	UO	UO:0000185	-99.35778	degree	UO	UO:0000185	Data compilation	531	Temperate	Switchgrass	Temporal information	5
Scientific literature	Liebig, M.A., Schmer, M.R., Vogel, K.P. and Mitchell, R.B., 2008. Soil carbon storage by switchgrass grown for bioenergy. Bioenergy Research, 1(3-4), pp.215-222.	United States of America	GAZ	GAZ:00002459	cultivated environment	ENVO	ENVO:01000311	46.65778	degree	UO	UO:0000185	-99.35778	degree	UO	UO:0000185	Data compilation	532	Temperate	Switchgrass	Temporal information	5
Scientific literature	Liebig, M.A., Schmer, M.R., Vogel, K.P. and Mitchell, R.B., 2008. Soil carbon storage by switchgrass grown for bioenergy. Bioenergy Research, 1(3-4), pp.215-222.	United States of America	GAZ	GAZ:00002459	cultivated environment	ENVO	ENVO:01000311	46.65778	degree	UO	UO:0000185	-99.35778	degree	UO	UO:0000185	Data compilation	533	Temperate	Switchgrass	Temporal information	5
Scientific literature	Liebig, M.A., Schmer, M.R., Vogel, K.P. and Mitchell, R.B., 2008. Soil carbon storage by switchgrass grown for bioenergy. Bioenergy Research, 1(3-4), pp.215-222.	United States of America	GAZ	GAZ:00002459	cultivated environment	ENVO	ENVO:01000311	45.34528	degree	UO	UO:0000185	-97.75083	degree	UO	UO:0000185	Data compilation	534	Temperate	Switchgrass	Temporal information	5
Scientific literature	Liebig, M.A., Schmer, M.R., Vogel, K.P. and Mitchell, R.B., 2008. Soil carbon storage by switchgrass grown for bioenergy. Bioenergy Research, 1(3-4), pp.215-222.	United States of America	GAZ	GAZ:00002459	cultivated environment	ENVO	ENVO:01000311	45.34528	degree	UO	UO:0000185	-97.75083	degree	UO	UO:0000185	Data compilation	535	Temperate	Switchgrass	Temporal information	5
Scientific literature	Liebig, M.A., Schmer, M.R., Vogel, K.P. and Mitchell, R.B., 2008. Soil carbon storage by switchgrass grown for bioenergy. Bioenergy Research, 1(3-4), pp.215-222.	United States of America	GAZ	GAZ:00002459	cultivated environment	ENVO	ENVO:01000311	45.34528	degree	UO	UO:0000185	-97.75083	degree	UO	UO:0000185	Data compilation	536	Temperate	Switchgrass	Temporal information	5
Scientific literature	Liebig, M.A., Schmer, M.R., Vogel, K.P. and Mitchell, R.B., 2008. Soil carbon storage by switchgrass grown for bioenergy. Bioenergy Research, 1(3-4), pp.215-222.	United States of America	GAZ	GAZ:00002459	cultivated environment	ENVO	ENVO:01000311	45.34528	degree	UO	UO:0000185	-97.75083	degree	UO	UO:0000185	Data compilation	537	Temperate	Switchgrass	Temporal information	5
Scientific literature	Liebig, M.A., Schmer, M.R., Vogel, K.P. and Mitchell, R.B., 2008. Soil carbon storage by switchgrass grown for bioenergy. Bioenergy Research, 1(3-4), pp.215-222.	United States of America	GAZ	GAZ:00002459	cultivated environment	ENVO	ENVO:01000311	45.34528	degree	UO	UO:0000185	-97.75083	degree	UO	UO:0000185	Data compilation	538	Temperate	Switchgrass	Temporal information	5
Scientific literature	Liebig, M.A., Schmer, M.R., Vogel, K.P. and Mitchell, R.B., 2008. Soil carbon storage by switchgrass grown for bioenergy. Bioenergy Research, 1(3-4), pp.215-222.	United States of America	GAZ	GAZ:00002459	cultivated environment	ENVO	ENVO:01000311	45.34528	degree	UO	UO:0000185	-97.75083	degree	UO	UO:0000185	Data compilation	539	Temperate	Switchgrass	Temporal information	5
Scientific literature	Liebig, M.A., Schmer, M.R., Vogel, K.P. and Mitchell, R.B., 2008. Soil carbon storage by switchgrass grown for bioenergy. Bioenergy Research, 1(3-4), pp.215-222.	United States of America	GAZ	GAZ:00002459	cultivated environment	ENVO	ENVO:01000311	45	degree	UO	UO:0000185	-82.5	degree	UO	UO:0000185	Data compilation	540	Temperate	Switchgrass	Temporal information	5
Scientific literature	Liebig, M.A., Schmer, M.R., Vogel, K.P. and Mitchell, R.B., 2008. Soil carbon storage by switchgrass grown for bioenergy. Bioenergy Research, 1(3-4), pp.215-222.	United States of America	GAZ	GAZ:00002459	cultivated environment	ENVO	ENVO:01000311	45	degree	UO	UO:0000185	-82.5	degree	UO	UO:0000185	Data compilation	541	Temperate	Switchgrass	Temporal information	5
Scientific literature	Liebig, M.A., Schmer, M.R., Vogel, K.P. and Mitchell, R.B., 2008. Soil carbon storage by switchgrass grown for bioenergy. Bioenergy Research, 1(3-4), pp.215-222.	United States of America	GAZ	GAZ:00002459	cultivated environment	ENVO	ENVO:01000311	45	degree	UO	UO:0000185	-82.5	degree	UO	UO:0000185	Data compilation	542	Temperate	Switchgrass	Temporal information	5
Scientific literature	Liebig, M.A., Schmer, M.R., Vogel, K.P. and Mitchell, R.B., 2008. Soil carbon storage by switchgrass grown for bioenergy. Bioenergy Research, 1(3-4), pp.215-222.	United States of America	GAZ	GAZ:00002459	cultivated environment	ENVO	ENVO:01000311	45	degree	UO	UO:0000185	-82.5	degree	UO	UO:0000185	Data compilation	543	Temperate	Switchgrass	Temporal information	5
Scientific literature	Liebig, M.A., Schmer, M.R., Vogel, K.P. and Mitchell, R.B., 2008. Soil carbon storage by switchgrass grown for bioenergy. Bioenergy Research, 1(3-4), pp.215-222.	United States of America	GAZ	GAZ:00002459	cultivated environment	ENVO	ENVO:01000311	45	degree	UO	UO:0000185	-82.5	degree	UO	UO:0000185	Data compilation	544	Temperate	Switchgrass	Temporal information	5
Scientific literature	Liebig, M.A., Schmer, M.R., Vogel, K.P. and Mitchell, R.B., 2008. Soil carbon storage by switchgrass grown for bioenergy. Bioenergy Research, 1(3-4), pp.215-222.	United States of America	GAZ	GAZ:00002459	cultivated environment	ENVO	ENVO:01000311	45	degree	UO	UO:0000185	-82.5	degree	UO	UO:0000185	Data compilation	545	Temperate	Switchgrass	Temporal information	5
Scientific literature	Altieri et al. (2008) in Aguilera, E., Lassaletta, L., Gattinger, A. and Gimeno, B.S., 2013. Managing soil carbon for climate change mitigation and adaptation in Mediterranean cropping systems: A meta-analysis. Agriculture, Ecosystems & Environment, 168, pp.25-36.	Italy	GAZ	GAZ:00002650	cultivated environment	ENVO	ENVO:01000311	43.1107	degree	UO	UO:0000185	12.3908	degree	UO	UO:0000185	Data compilation	546	Mediterranean	Olive	Temporal information	5
Scientific literature	Castro et al. (2008) in Aguilera, E., Lassaletta, L., Gattinger, A. and Gimeno, B.S., 2013. Managing soil carbon for climate change mitigation and adaptation in Mediterranean cropping systems: A meta-analysis. Agriculture, Ecosystems & Environment, 168, pp.25-36.	Kingdom of Spain	GAZ	GAZ:00000591	cultivated environment	ENVO	ENVO:01000311	37.7796	degree	UO	UO:0000185	-3.7849	degree	UO	UO:0000185	Data compilation	547	Mediterranean	Olive	Temporal information	28
Scientific literature	Gómez et al. (2009) in Aguilera, E., Lassaletta, L., Gattinger, A. and Gimeno, B.S., 2013. Managing soil carbon for climate change mitigation and adaptation in Mediterranean cropping systems: A meta-analysis. Agriculture, Ecosystems & Environment, 168, pp.25-36.	Kingdom of Spain	GAZ	GAZ:00000591	cultivated environment	ENVO	ENVO:01000311	37.8882	degree	UO	UO:0000185	-4.7794	degree	UO	UO:0000185	Data compilation	548	Mediterranean	Olive	Temporal information	7
Scientific literature	Hernández et al. (2005) in Aguilera, E., Lassaletta, L., Gattinger, A. and Gimeno, B.S., 2013. Managing soil carbon for climate change mitigation and adaptation in Mediterranean cropping systems: A meta-analysis. Agriculture, Ecosystems & Environment, 168, pp.25-36.	Kingdom of Spain	GAZ	GAZ:00000591	cultivated environment	ENVO	ENVO:01000311	39.8628	degree	UO	UO:0000185	-4.0273	degree	UO	UO:0000185	Data compilation	549	Mediterranean	Olive	Temporal information	5
Scientific literature	Hernández et al. (2005) in Aguilera, E., Lassaletta, L., Gattinger, A. and Gimeno, B.S., 2013. Managing soil carbon for climate change mitigation and adaptation in Mediterranean cropping systems: A meta-analysis. Agriculture, Ecosystems & Environment, 168, pp.25-36.	Kingdom of Spain	GAZ	GAZ:00000591	cultivated environment	ENVO	ENVO:01000311	39.8628	degree	UO	UO:0000185	-4.0273	degree	UO	UO:0000185	Data compilation	550	Mediterranean	Olive	Temporal information	5
Scientific literature	Hernández et al. (2005) in Aguilera, E., Lassaletta, L., Gattinger, A. and Gimeno, B.S., 2013. Managing soil carbon for climate change mitigation and adaptation in Mediterranean cropping systems: A meta-analysis. Agriculture, Ecosystems & Environment, 168, pp.25-36.	Kingdom of Spain	GAZ	GAZ:00000591	cultivated environment	ENVO	ENVO:01000311	39.8628	degree	UO	UO:0000185	-4.0273	degree	UO	UO:0000185	Data compilation	551	Mediterranean	Olive	Temporal information	5
Scientific literature	Hernández et al. (2005) in Aguilera, E., Lassaletta, L., Gattinger, A. and Gimeno, B.S., 2013. Managing soil carbon for climate change mitigation and adaptation in Mediterranean cropping systems: A meta-analysis. Agriculture, Ecosystems & Environment, 168, pp.25-36.	Kingdom of Spain	GAZ	GAZ:00000591	cultivated environment	ENVO	ENVO:01000311	39.8628	degree	UO	UO:0000185	-4.0273	degree	UO	UO:0000185	Data compilation	552	Mediterranean	Olive	Temporal information	5
Scientific literature	Hernández et al. (2005) in Aguilera, E., Lassaletta, L., Gattinger, A. and Gimeno, B.S., 2013. Managing soil carbon for climate change mitigation and adaptation in Mediterranean cropping systems: A meta-analysis. Agriculture, Ecosystems & Environment, 168, pp.25-36.	Kingdom of Spain	GAZ	GAZ:00000591	cultivated environment	ENVO	ENVO:01000311	39.8628	degree	UO	UO:0000185	-4.0273	degree	UO	UO:0000185	Data compilation	553	Mediterranean	Olive	Temporal information	5
Scientific literature	López et al. (1996) in Aguilera, E., Lassaletta, L., Gattinger, A. and Gimeno, B.S., 2013. Managing soil carbon for climate change mitigation and adaptation in Mediterranean cropping systems: A meta-analysis. Agriculture, Ecosystems & Environment, 168, pp.25-36.	Kingdom of Spain	GAZ	GAZ:00000591	cultivated environment	ENVO	ENVO:01000311	NA	degree	UO	UO:0000185	NA	degree	UO	UO:0000185	Data compilation	554	Mediterranean	Olive	Temporal information	3
Scientific literature	López et al. (1996) in Aguilera, E., Lassaletta, L., Gattinger, A. and Gimeno, B.S., 2013. Managing soil carbon for climate change mitigation and adaptation in Mediterranean cropping systems: A meta-analysis. Agriculture, Ecosystems & Environment, 168, pp.25-36.	Kingdom of Spain	GAZ	GAZ:00000591	cultivated environment	ENVO	ENVO:01000311	NA	degree	UO	UO:0000185	NA	degree	UO	UO:0000185	Data compilation	555	Mediterranean	Olive	Temporal information	3
Scientific literature	Lopez-Piñeiro et al. (2008) in Aguilera, E., Lassaletta, L., Gattinger, A. and Gimeno, B.S., 2013. Managing soil carbon for climate change mitigation and adaptation in Mediterranean cropping systems: A meta-analysis. Agriculture, Ecosystems & Environment, 168, pp.25-36.	Portuguese Republic	GAZ	GAZ:00002944	cultivated environment	ENVO	ENVO:01000311	NA	degree	UO	UO:0000185	NA	degree	UO	UO:0000185	Data compilation	556	Mediterranean	Olive	Temporal information	5
Scientific literature	Lopez-Piñeiro et al. (2008) in Aguilera, E., Lassaletta, L., Gattinger, A. and Gimeno, B.S., 2013. Managing soil carbon for climate change mitigation and adaptation in Mediterranean cropping systems: A meta-analysis. Agriculture, Ecosystems & Environment, 168, pp.25-36.	Portuguese Republic	GAZ	GAZ:00002944	cultivated environment	ENVO	ENVO:01000311	NA	degree	UO	UO:0000185	NA	degree	UO	UO:0000185	Data compilation	557	Mediterranean	Olive	Temporal information	5
Scientific literature	Lopez-Piñeiro et al. (2008) in Aguilera, E., Lassaletta, L., Gattinger, A. and Gimeno, B.S., 2013. Managing soil carbon for climate change mitigation and adaptation in Mediterranean cropping systems: A meta-analysis. Agriculture, Ecosystems & Environment, 168, pp.25-36.	Portuguese Republic	GAZ	GAZ:00002944	cultivated environment	ENVO	ENVO:01000311	NA	degree	UO	UO:0000185	NA	degree	UO	UO:0000185	Data compilation	558	Mediterranean	Olive	Temporal information	5
Scientific literature	Lopez-Piñeiro et al. (2008) in Aguilera, E., Lassaletta, L., Gattinger, A. and Gimeno, B.S., 2013. Managing soil carbon for climate change mitigation and adaptation in Mediterranean cropping systems: A meta-analysis. Agriculture, Ecosystems & Environment, 168, pp.25-36.	Portuguese Republic	GAZ	GAZ:00002944	cultivated environment	ENVO	ENVO:01000311	NA	degree	UO	UO:0000185	NA	degree	UO	UO:0000185	Data compilation	559	Mediterranean	Olive	Temporal information	8
Scientific literature	Lopez-Piñeiro et al. (2008) in Aguilera, E., Lassaletta, L., Gattinger, A. and Gimeno, B.S., 2013. Managing soil carbon for climate change mitigation and adaptation in Mediterranean cropping systems: A meta-analysis. Agriculture, Ecosystems & Environment, 168, pp.25-36.	Portuguese Republic	GAZ	GAZ:00002944	cultivated environment	ENVO	ENVO:01000311	NA	degree	UO	UO:0000185	NA	degree	UO	UO:0000185	Data compilation	560	Mediterranean	Olive	Temporal information	8
Scientific literature	Lopez-Piñeiro et al. (2008) in Aguilera, E., Lassaletta, L., Gattinger, A. and Gimeno, B.S., 2013. Managing soil carbon for climate change mitigation and adaptation in Mediterranean cropping systems: A meta-analysis. Agriculture, Ecosystems & Environment, 168, pp.25-36.	Portuguese Republic	GAZ	GAZ:00002944	cultivated environment	ENVO	ENVO:01000311	NA	degree	UO	UO:0000185	NA	degree	UO	UO:0000185	Data compilation	561	Mediterranean	Olive	Temporal information	8
Scientific literature	Madejón et al. (2003) in Aguilera, E., Lassaletta, L., Gattinger, A. and Gimeno, B.S., 2013. Managing soil carbon for climate change mitigation and adaptation in Mediterranean cropping systems: A meta-analysis. Agriculture, Ecosystems & Environment, 168, pp.25-36.	Kingdom of Spain	GAZ	GAZ:00000591	cultivated environment	ENVO	ENVO:01000311	37.2614	degree	UO	UO:0000185	-6.9447	degree	UO	UO:0000185	Data compilation	562	Mediterranean	Orange	Temporal information	3
Scientific literature	Madejón et al. (2003) in Aguilera, E., Lassaletta, L., Gattinger, A. and Gimeno, B.S., 2013. Managing soil carbon for climate change mitigation and adaptation in Mediterranean cropping systems: A meta-analysis. Agriculture, Ecosystems & Environment, 168, pp.25-36.	Kingdom of Spain	GAZ	GAZ:00000591	cultivated environment	ENVO	ENVO:01000311	37.2614	degree	UO	UO:0000185	-6.9447	degree	UO	UO:0000185	Data compilation	563	Mediterranean	Orange	Temporal information	3
Scientific literature	Madejón et al. (2003) in Aguilera, E., Lassaletta, L., Gattinger, A. and Gimeno, B.S., 2013. Managing soil carbon for climate change mitigation and adaptation in Mediterranean cropping systems: A meta-analysis. Agriculture, Ecosystems & Environment, 168, pp.25-36.	Kingdom of Spain	GAZ	GAZ:00000591	cultivated environment	ENVO	ENVO:01000311	37.2614	degree	UO	UO:0000185	-6.9447	degree	UO	UO:0000185	Data compilation	564	Mediterranean	Orange	Temporal information	3
Scientific literature	Madejón et al. (2003) in Aguilera, E., Lassaletta, L., Gattinger, A. and Gimeno, B.S., 2013. Managing soil carbon for climate change mitigation and adaptation in Mediterranean cropping systems: A meta-analysis. Agriculture, Ecosystems & Environment, 168, pp.25-36.	Kingdom of Spain	GAZ	GAZ:00000591	cultivated environment	ENVO	ENVO:01000311	37.2614	degree	UO	UO:0000185	-6.9447	degree	UO	UO:0000185	Data compilation	565	Mediterranean	Orange	Temporal information	3
Scientific literature	Montanaro et al. (2009) in Aguilera, E., Lassaletta, L., Gattinger, A. and Gimeno, B.S., 2013. Managing soil carbon for climate change mitigation and adaptation in Mediterranean cropping systems: A meta-analysis. Agriculture, Ecosystems & Environment, 168, pp.25-36.	Italy	GAZ	GAZ:00002650	cultivated environment	ENVO	ENVO:01000311	NA	degree	UO	UO:0000185	NA	degree	UO	UO:0000185	Data compilation	566	Mediterranean	Kiwi	Temporal information	4
Scientific literature	Montanaro et al. (2009) in Aguilera, E., Lassaletta, L., Gattinger, A. and Gimeno, B.S., 2013. Managing soil carbon for climate change mitigation and adaptation in Mediterranean cropping systems: A meta-analysis. Agriculture, Ecosystems & Environment, 168, pp.25-36.	Italy	GAZ	GAZ:00002650	cultivated environment	ENVO	ENVO:01000311	NA	degree	UO	UO:0000185	NA	degree	UO	UO:0000185	Data compilation	567	Mediterranean	Kiwi	Temporal information	4
Scientific literature	Montanaro et al. (2009) in Aguilera, E., Lassaletta, L., Gattinger, A. and Gimeno, B.S., 2013. Managing soil carbon for climate change mitigation and adaptation in Mediterranean cropping systems: A meta-analysis. Agriculture, Ecosystems & Environment, 168, pp.25-36.	Italy	GAZ	GAZ:00002650	cultivated environment	ENVO	ENVO:01000311	NA	degree	UO	UO:0000185	NA	degree	UO	UO:0000185	Data compilation	568	Mediterranean	Apricot	Temporal information	4
Scientific literature	Montanaro et al. (2009) in Aguilera, E., Lassaletta, L., Gattinger, A. and Gimeno, B.S., 2013. Managing soil carbon for climate change mitigation and adaptation in Mediterranean cropping systems: A meta-analysis. Agriculture, Ecosystems & Environment, 168, pp.25-36.	Italy	GAZ	GAZ:00002650	cultivated environment	ENVO	ENVO:01000311	NA	degree	UO	UO:0000185	NA	degree	UO	UO:0000185	Data compilation	569	Mediterranean	Apricot	Temporal information	4
Scientific literature	Okur et al. (2009) in Aguilera, E., Lassaletta, L., Gattinger, A. and Gimeno, B.S., 2013. Managing soil carbon for climate change mitigation and adaptation in Mediterranean cropping systems: A meta-analysis. Agriculture, Ecosystems & Environment, 168, pp.25-36.	Turkey	GAZ	GAZ:00000558	cultivated environment	ENVO	ENVO:01000311	NA	degree	UO	UO:0000185	NA	degree	UO	UO:0000185	Data compilation	570	Mediterranean	Vineyard	Temporal information	10
Scientific literature	Okur et al. (2009) in Aguilera, E., Lassaletta, L., Gattinger, A. and Gimeno, B.S., 2013. Managing soil carbon for climate change mitigation and adaptation in Mediterranean cropping systems: A meta-analysis. Agriculture, Ecosystems & Environment, 168, pp.25-36.	Turkey	GAZ	GAZ:00000558	cultivated environment	ENVO	ENVO:01000311	NA	degree	UO	UO:0000185	NA	degree	UO	UO:0000185	Data compilation	571	Mediterranean	Vineyard	Temporal information	10
Scientific literature	Okur et al. (2009) in Aguilera, E., Lassaletta, L., Gattinger, A. and Gimeno, B.S., 2013. Managing soil carbon for climate change mitigation and adaptation in Mediterranean cropping systems: A meta-analysis. Agriculture, Ecosystems & Environment, 168, pp.25-36.	Turkey	GAZ	GAZ:00000558	cultivated environment	ENVO	ENVO:01000311	NA	degree	UO	UO:0000185	NA	degree	UO	UO:0000185	Data compilation	572	Mediterranean	Vineyard	Temporal information	10
Scientific literature	Okur et al. (2009) in Aguilera, E., Lassaletta, L., Gattinger, A. and Gimeno, B.S., 2013. Managing soil carbon for climate change mitigation and adaptation in Mediterranean cropping systems: A meta-analysis. Agriculture, Ecosystems & Environment, 168, pp.25-36.	Turkey	GAZ	GAZ:00000558	cultivated environment	ENVO	ENVO:01000311	NA	degree	UO	UO:0000185	NA	degree	UO	UO:0000185	Data compilation	573	Mediterranean	Vineyard	Temporal information	10
Scientific literature	Aranda et al. (2011) in Aguilera, E., Lassaletta, L., Gattinger, A. and Gimeno, B.S., 2013. Managing soil carbon for climate change mitigation and adaptation in Mediterranean cropping systems: A meta-analysis. Agriculture, Ecosystems & Environment, 168, pp.25-36.	Kingdom of Spain	GAZ	GAZ:00000591	cultivated environment	ENVO	ENVO:01000311	37.7157	degree	UO	UO:0000185	-3.4599	degree	UO	UO:0000185	Data compilation	574	Mediterranean	Olive	Change in management from conventional to SMART	NA
Scientific literature	Aranda et al. (2011) in Aguilera, E., Lassaletta, L., Gattinger, A. and Gimeno, B.S., 2013. Managing soil carbon for climate change mitigation and adaptation in Mediterranean cropping systems: A meta-analysis. Agriculture, Ecosystems & Environment, 168, pp.25-36.	Kingdom of Spain	GAZ	GAZ:00000591	cultivated environment	ENVO	ENVO:01000311	37.7157	degree	UO	UO:0000185	-3.4599	degree	UO	UO:0000185	Data compilation	575	Mediterranean	Olive	Change in management from conventional to SMART	NA
Scientific literature	Canali et al. (2004) in Aguilera, E., Lassaletta, L., Gattinger, A. and Gimeno, B.S., 2013. Managing soil carbon for climate change mitigation and adaptation in Mediterranean cropping systems: A meta-analysis. Agriculture, Ecosystems & Environment, 168, pp.25-36.	Italy	GAZ	GAZ:00002650	cultivated environment	ENVO	ENVO:01000311	37.2838	degree	UO	UO:0000185	14.9961	degree	UO	UO:0000185	Data compilation	576	Mediterranean	Citrus	Change in management from conventional to SMART	NA
Scientific literature	Canali et al. (2004) in Aguilera, E., Lassaletta, L., Gattinger, A. and Gimeno, B.S., 2013. Managing soil carbon for climate change mitigation and adaptation in Mediterranean cropping systems: A meta-analysis. Agriculture, Ecosystems & Environment, 168, pp.25-36.	Italy	GAZ	GAZ:00002650	cultivated environment	ENVO	ENVO:01000311	37.2838	degree	UO	UO:0000185	14.9961	degree	UO	UO:0000185	Data compilation	577	Mediterranean	Citrus	Change in management from conventional to SMART	NA
Scientific literature	Canali et al. (2004) in Aguilera, E., Lassaletta, L., Gattinger, A. and Gimeno, B.S., 2013. Managing soil carbon for climate change mitigation and adaptation in Mediterranean cropping systems: A meta-analysis. Agriculture, Ecosystems & Environment, 168, pp.25-36.	Italy	GAZ	GAZ:00002650	cultivated environment	ENVO	ENVO:01000311	37.2838	degree	UO	UO:0000185	14.9961	degree	UO	UO:0000185	Data compilation	578	Mediterranean	Citrus	Change in management from conventional to SMART	NA
Scientific literature	García-Ruiz et al. (2009) in Aguilera, E., Lassaletta, L., Gattinger, A. and Gimeno, B.S., 2013. Managing soil carbon for climate change mitigation and adaptation in Mediterranean cropping systems: A meta-analysis. Agriculture, Ecosystems & Environment, 168, pp.25-36.	Kingdom of Spain	GAZ	GAZ:00000591	cultivated environment	ENVO	ENVO:01000311	37.7406	degree	UO	UO:0000185	-3.6458	degree	UO	UO:0000185	Data compilation	579	Mediterranean	Olive	Change in management from conventional to SMART	NA
Scientific literature	García-Ruiz et al. (2009) in Aguilera, E., Lassaletta, L., Gattinger, A. and Gimeno, B.S., 2013. Managing soil carbon for climate change mitigation and adaptation in Mediterranean cropping systems: A meta-analysis. Agriculture, Ecosystems & Environment, 168, pp.25-36.	Kingdom of Spain	GAZ	GAZ:00000591	cultivated environment	ENVO	ENVO:01000311	37.8021	degree	UO	UO:0000185	-3.745	degree	UO	UO:0000185	Data compilation	580	Mediterranean	Olive	Change in management from conventional to SMART	NA
Scientific literature	García-Ruiz et al. (2009) in Aguilera, E., Lassaletta, L., Gattinger, A. and Gimeno, B.S., 2013. Managing soil carbon for climate change mitigation and adaptation in Mediterranean cropping systems: A meta-analysis. Agriculture, Ecosystems & Environment, 168, pp.25-36.	Kingdom of Spain	GAZ	GAZ:00000591	cultivated environment	ENVO	ENVO:01000311	37.8021	degree	UO	UO:0000185	-3.745	degree	UO	UO:0000185	Data compilation	581	Mediterranean	Olive	Change in management from conventional to SMART	NA
Scientific literature	Nieto et al. (2010) in Aguilera, E., Lassaletta, L., Gattinger, A. and Gimeno, B.S., 2013. Managing soil carbon for climate change mitigation and adaptation in Mediterranean cropping systems: A meta-analysis. Agriculture, Ecosystems & Environment, 168, pp.25-36.	Kingdom of Spain	GAZ	GAZ:00000591	cultivated environment	ENVO	ENVO:01000311	37.7796	degree	UO	UO:0000185	-3.7849	degree	UO	UO:0000185	Data compilation	582	Mediterranean	Olive	Change in management from conventional to SMART	NA
Scientific literature	Nieto et al. (2010) in Aguilera, E., Lassaletta, L., Gattinger, A. and Gimeno, B.S., 2013. Managing soil carbon for climate change mitigation and adaptation in Mediterranean cropping systems: A meta-analysis. Agriculture, Ecosystems & Environment, 168, pp.25-36.	Kingdom of Spain	GAZ	GAZ:00000591	cultivated environment	ENVO	ENVO:01000311	37.7796	degree	UO	UO:0000185	-3.7849	degree	UO	UO:0000185	Data compilation	583	Mediterranean	Olive	Change in management from conventional to SMART	NA
Scientific literature	Raviv et al. (2006) in Aguilera, E., Lassaletta, L., Gattinger, A. and Gimeno, B.S., 2013. Managing soil carbon for climate change mitigation and adaptation in Mediterranean cropping systems: A meta-analysis. Agriculture, Ecosystems & Environment, 168, pp.25-36.	Israel	GAZ	GAZ:00002476	cultivated environment	ENVO	ENVO:01000311	31.0461	degree	UO	UO:0000185	34.8516	degree	UO	UO:0000185	Data compilation	584	Mediterranean	Stone_fruits	Change in management from conventional to SMART	NA
Scientific literature	Raviv et al. (2006) in Aguilera, E., Lassaletta, L., Gattinger, A. and Gimeno, B.S., 2013. Managing soil carbon for climate change mitigation and adaptation in Mediterranean cropping systems: A meta-analysis. Agriculture, Ecosystems & Environment, 168, pp.25-36.	Israel	GAZ	GAZ:00002476	cultivated environment	ENVO	ENVO:01000311	31.0461	degree	UO	UO:0000185	34.8516	degree	UO	UO:0000185	Data compilation	585	Mediterranean	Stone_fruits	Change in management from conventional to SMART	NA
Scientific literature	Rytter, R.M., Rytter, L. and Högbom, L., 2015. Carbon sequestration in willow (Salix spp.) plantations on former arable land estimated by repeated field sampling and C budget calculation. Biomass and bioenergy, 83, pp.483-492.	Sweden	GAZ	GAZ:00002729	cultivated environment	ENVO	ENVO:01000311	64.333	degree	UO	UO:0000185	21.233	degree	UO	UO:0000185	Data compilation	586	Boreal	Willow	Temporal information	5
Scientific literature	Rytter, R.M., Rytter, L. and Högbom, L., 2015. Carbon sequestration in willow (Salix spp.) plantations on former arable land estimated by repeated field sampling and C budget calculation. Biomass and bioenergy, 83, pp.483-492.	Sweden	GAZ	GAZ:00002729	cultivated environment	ENVO	ENVO:01000311	63.2	degree	UO	UO:0000185	18.483	degree	UO	UO:0000185	Data compilation	587	Boreal	Willow	Temporal information	5
Scientific literature	Rytter, R.M., Rytter, L. and Högbom, L., 2015. Carbon sequestration in willow (Salix spp.) plantations on former arable land estimated by repeated field sampling and C budget calculation. Biomass and bioenergy, 83, pp.483-492.	Sweden	GAZ	GAZ:00002729	cultivated environment	ENVO	ENVO:01000311	58.73	degree	UO	UO:0000185	16.783	degree	UO	UO:0000185	Data compilation	588	Boreal	Willow	Temporal information	5
Scientific literature	Rytter, R.M., Rytter, L. and Högbom, L., 2015. Carbon sequestration in willow (Salix spp.) plantations on former arable land estimated by repeated field sampling and C budget calculation. Biomass and bioenergy, 83, pp.483-492.	Sweden	GAZ	GAZ:00002729	cultivated environment	ENVO	ENVO:01000311	57.616	degree	UO	UO:0000185	13.25	degree	UO	UO:0000185	Data compilation	589	Boreal	Willow	Temporal information	5
Scientific literature	Rytter, R.M., Rytter, L. and Högbom, L., 2015. Carbon sequestration in willow (Salix spp.) plantations on former arable land estimated by repeated field sampling and C budget calculation. Biomass and bioenergy, 83, pp.483-492.	Sweden	GAZ	GAZ:00002729	cultivated environment	ENVO	ENVO:01000311	55.933	degree	UO	UO:0000185	13.2	degree	UO	UO:0000185	Data compilation	590	Boreal	Willow	Temporal information	5
Scientific literature	Sabbatini, S., Arriga, N., Bertolini, T., Castaldi, S., Chiti, T., Consalvo, C., Djomo, S.N., Gioli, B., Matteucci, G. and Papale, D., 2015. Greenhouse gas balance of cropland conversion to bioenergy poplar short rotation coppice. Biogeosciences Discussions, 12(10).	italy	GAZ	GAZ:00002650	cultivated environment	ENVO	ENVO:01000311	44.366	degree	UO	UO:0000185	12.016	degree	UO	UO:0000185	Data compilation	591	Mediterranean	Poplar	Land Use Change	2
Scientific literature	Sabbatini, S., Arriga, N., Bertolini, T., Castaldi, S., Chiti, T., Consalvo, C., Djomo, S.N., Gioli, B., Matteucci, G. and Papale, D., 2015. Greenhouse gas balance of cropland conversion to bioenergy poplar short rotation coppice. Biogeosciences Discussions, 12(10).	italy	GAZ	GAZ:00002650	cultivated environment	ENVO	ENVO:01000311	44.366	degree	UO	UO:0000185	12.016	degree	UO	UO:0000185	Data compilation	592	Mediterranean	Poplar	Land Use Change	2
Scientific literature	Bernardi etal - from Zinn Y L, Resck D V S, Lal R. 2011. Eucalypt plantation effects on organic carbon and aggregation of three different-textured soils in Brazil. Soil Res. 49: 614624.	Brazil	GAZ	GAZ:00002828	cultivated environment	ENVO	ENVO:01000311	-3.4384	degree	UO	UO:0000185	-39.1482	degree	UO	UO:0000185	Data compilation	593	Tropical	Banana	Land Use Change	2
Scientific literature	Bernardi etal - from Zinn Y L, Resck D V S, Lal R. 2011. Eucalypt plantation effects on organic carbon and aggregation of three different-textured soils in Brazil. Soil Res. 49: 614624.	Brazil	GAZ	GAZ:00002828	cultivated environment	ENVO	ENVO:01000311	-3.4384	degree	UO	UO:0000185	-39.1482	degree	UO	UO:0000185	Data compilation	594	Tropical	Cashew	Land Use Change	6
Scientific literature	Bernardi etal - from Zinn Y L, Resck D V S, Lal R. 2011. Eucalypt plantation effects on organic carbon and aggregation of three different-textured soils in Brazil. Soil Res. 49: 614624.	Brazil	GAZ	GAZ:00002828	cultivated environment	ENVO	ENVO:01000311	-3.4384	degree	UO	UO:0000185	-39.1482	degree	UO	UO:0000185	Data compilation	595	Tropical	Guava	Land Use Change	6
Scientific literature	Bernardi etal - from Zinn Y L, Resck D V S, Lal R. 2011. Eucalypt plantation effects on organic carbon and aggregation of three different-textured soils in Brazil. Soil Res. 49: 614624.	Brazil	GAZ	GAZ:00002828	cultivated environment	ENVO	ENVO:01000311	-3.4384	degree	UO	UO:0000185	-39.1482	degree	UO	UO:0000185	Data compilation	596	Tropical	Annona	Land Use Change	6
Scientific literature	Bernardi etal - from Zinn Y L, Resck D V S, Lal R. 2011. Eucalypt plantation effects on organic carbon and aggregation of three different-textured soils in Brazil. Soil Res. 49: 614624.	Brazil	GAZ	GAZ:00002828	cultivated environment	ENVO	ENVO:01000311	-3.4384	degree	UO	UO:0000185	-39.1482	degree	UO	UO:0000185	Data compilation	597	Tropical	Mango	Land Use Change	6
Scientific literature	Bernardi etal - from Zinn Y L, Resck D V S, Lal R. 2011. Eucalypt plantation effects on organic carbon and aggregation of three different-textured soils in Brazil. Soil Res. 49: 614624.	Brazil	GAZ	GAZ:00002828	cultivated environment	ENVO	ENVO:01000311	-3.4384	degree	UO	UO:0000185	-39.1482	degree	UO	UO:0000185	Data compilation	598	Tropical	Manilkara	Land Use Change	6
Scientific literature	Zinn Y L, Resck D V S, Lal R. 2011. Eucalypt plantation effects on organic carbon and aggregation of three different-textured soils in Brazil. Soil Res. 49: 614624.	Brazil	GAZ	GAZ:00002828	cultivated environment	ENVO	ENVO:01000311	-16.3597	degree	UO	UO:0000185	-46.9028	degree	UO	UO:0000185	Data compilation	599	Tropical	Eucalyptus	Land Use Change	14
Scientific literature	Zinn Y L, Resck D V S, Lal R. 2011. Eucalypt plantation effects on organic carbon and aggregation of three different-textured soils in Brazil. Soil Res. 49: 614624.	Brazil	GAZ	GAZ:00002828	cultivated environment	ENVO	ENVO:01000311	-17.7405	degree	UO	UO:0000185	-46.1742	degree	UO	UO:0000185	Data compilation	600	Tropical	Eucalyptus	Land Use Change	14
Scientific literature	Zinn Y L, Resck D V S, Lal R. 2011. Eucalypt plantation effects on organic carbon and aggregation of three different-textured soils in Brazil. Soil Res. 49: 614624.	Brazil	GAZ	GAZ:00002828	cultivated environment	ENVO	ENVO:01000311	-17.7405	degree	UO	UO:0000185	-46.1742	degree	UO	UO:0000185	Data compilation	601	Tropical	Eucalyptus	Land Use Change	14
Scientific literature	Cogo, F.D., Zinn, Y.L., Araujo-Junior, C.F., Dias Jr., M.S., Alcântara, E.N., Guimarães, P.T.G. 2013. Soil organic carbon stocks in coffee plantations under different weed control systems. Semina Ci. Agr. 34:1089-1097 (in Portuguese).	Brazil	GAZ	GAZ:00002828	cultivated environment	ENVO	ENVO:01000311	-20.9172	degree	UO	UO:0000185	-46.9841	degree	UO	UO:0000185	Data compilation	602	Tropical	Coffee	Land Use Change	14
Scientific literature	Cogo, F.D., Zinn, Y.L., Araujo-Junior, C.F., Dias Jr., M.S., Alcântara, E.N., Guimarães, P.T.G. 2013. Soil organic carbon stocks in coffee plantations under different weed control systems. Semina Ci. Agr. 34:1089-1097 (in Portuguese).	Brazil	GAZ	GAZ:00002828	cultivated environment	ENVO	ENVO:01000311	-20.9172	degree	UO	UO:0000185	-46.9841	degree	UO	UO:0000185	Data compilation	603	Tropical	Coffee	Land Use Change	14
Scientific literature	Cogo, F.D., Zinn, Y.L., Araujo-Junior, C.F., Dias Jr., M.S., Alcântara, E.N., Guimarães, P.T.G. 2013. Soil organic carbon stocks in coffee plantations under different weed control systems. Semina Ci. Agr. 34:1089-1097 (in Portuguese).	Brazil	GAZ	GAZ:00002828	cultivated environment	ENVO	ENVO:01000311	-20.9172	degree	UO	UO:0000185	-46.9841	degree	UO	UO:0000185	Data compilation	604	Tropical	Coffee	Land Use Change	14
Scientific literature	Cogo, F.D., 2012.Carbono orgânico em Latossolo sob lavoura cafeeira e outros usos da terra no sul de MG. M.Sc. Dissertation, Univ. v. Federal de Lavras, 2012.	Brazil	GAZ	GAZ:00002828	cultivated environment	ENVO	ENVO:01000311	-20.9172	degree	UO	UO:0000185	-46.9841	degree	UO	UO:0000185	Data compilation	605	Tropical	Coffee	Land Use Change	10
Scientific literature	Cogo, F.D., 2012.Carbono orgânico em Latossolo sob lavoura cafeeira e outros usos da terra no sul de MG. M.Sc. Dissertation, Univ. v. Federal de Lavras, 2012.	Brazil	GAZ	GAZ:00002828	cultivated environment	ENVO	ENVO:01000311	-20.9172	degree	UO	UO:0000185	-46.9841	degree	UO	UO:0000185	Data compilation	606	Tropical	Coffee	Land Use Change	10
Scientific literature	Santos, L.L.D., 2012. Carbono orgânico do solo: efeito da posição na paisagem e reflorestamento em sucessão ao cafeeiro no oeste de Minas Gerais M.Sc. Dissertation, Univ. v. Federal de Lavras, 2012.	Brazil	GAZ	GAZ:00002828	cultivated environment	ENVO	ENVO:01000311	-20.8938	degree	UO	UO:0000185	-45.2721	degree	UO	UO:0000185	Data compilation	607	Tropical	Coffee	Land Use Change	12
Scientific literature	Santos, L.L.D., 2012. Carbono orgânico do solo: efeito da posição na paisagem e reflorestamento em sucessão ao cafeeiro no oeste de Minas Gerais M.Sc. Dissertation, Univ. v. Federal de Lavras, 2012.	Brazil	GAZ	GAZ:00002828	cultivated environment	ENVO	ENVO:01000311	-20.8938	degree	UO	UO:0000185	-45.2721	degree	UO	UO:0000185	Data compilation	608	Tropical	Cedar	Land Use Change	7
Scientific literature	Santos, L.L.D., 2012. Carbono orgânico do solo: efeito da posição na paisagem e reflorestamento em sucessão ao cafeeiro no oeste de Minas Gerais M.Sc. Dissertation, Univ. v. Federal de Lavras, 2012.	Brazil	GAZ	GAZ:00002828	cultivated environment	ENVO	ENVO:01000311	-20.8938	degree	UO	UO:0000185	-45.2721	degree	UO	UO:0000185	Data compilation	609	Tropical	Coffee	Land Use Change	25
Scientific literature	Santos, L.L.D., 2012. Carbono orgânico do solo: efeito da posição na paisagem e reflorestamento em sucessão ao cafeeiro no oeste de Minas Gerais M.Sc. Dissertation, Univ. v. Federal de Lavras, 2012.	Brazil	GAZ	GAZ:00002828	cultivated environment	ENVO	ENVO:01000311	-20.8938	degree	UO	UO:0000185	-45.2721	degree	UO	UO:0000185	Data compilation	610	Tropical	Cedar	Land Use Change	7
Scientific literature	LL Santos - 2012 Carbono, física e química de solos sob reflorestamento em clima tropical de altitude. M.Sc. Dissertation, Univ. v. Federal de Lavras, 2012.	Brazil	GAZ	GAZ:00002828	cultivated environment	ENVO	ENVO:01000311	-15.3239	degree	UO	UO:0000185	-54.8731	degree	UO	UO:0000185	Data compilation	611	Tropical	Pinus	Land Use Change	7
Scientific literature	LL Santos - 2012 Carbono, física e química de solos sob reflorestamento em clima tropical de altitude. M.Sc. Dissertation, Univ. v. Federal de Lavras, 2012.	Brazil	GAZ	GAZ:00002828	cultivated environment	ENVO	ENVO:01000311	-15.3239	degree	UO	UO:0000185	-54.8731	degree	UO	UO:0000185	Data compilation	612	Tropical	Araucaria	Land Use Change	30
Scientific literature	LL Santos - 2012 Carbono, física e química de solos sob reflorestamento em clima tropical de altitude. M.Sc. Dissertation, Univ. v. Federal de Lavras, 2012.	Brazil	GAZ	GAZ:00002828	cultivated environment	ENVO	ENVO:01000311	-15.3239	degree	UO	UO:0000185	-54.8731	degree	UO	UO:0000185	Data compilation	613	Tropical	Eucalyptus	Land Use Change	6
Scientific literature	Cerri, C.C., Moreira, C.S., Alves, P.A., Toledo, F.H.R.B., de Almeida Castigioni, B., de Andrade Rodrigues, G.A., Cerri, D.G.P., Cerri, C.E.P., Teixeira, A.A., Candiano, C.A.C. and Reis, M.R., 2017. Estoques de carbono e nitrogênio no solo devido a mudança do uso da terra em áreas de cultivo de café em minas gerais. Coffee Science, 12(1), pp.30-41.	Brazil	GAZ	GAZ:00002828	cultivated environment	ENVO	ENVO:01000311	-18.4101	degree	UO	UO:0000185	-46.4169	degree	UO	UO:0000185	Data compilation	614	Tropical	Coffee	Land Use Change	8
Scientific literature	Cerri, C.C., Moreira, C.S., Alves, P.A., Toledo, F.H.R.B., de Almeida Castigioni, B., de Andrade Rodrigues, G.A., Cerri, D.G.P., Cerri, C.E.P., Teixeira, A.A., Candiano, C.A.C. and Reis, M.R., 2017. Estoques de carbono e nitrogênio no solo devido a mudança do uso da terra em áreas de cultivo de café em minas gerais. Coffee Science, 12(1), pp.30-41.	Brazil	GAZ	GAZ:00002828	cultivated environment	ENVO	ENVO:01000311	-18.4101	degree	UO	UO:0000185	-46.4169	degree	UO	UO:0000185	Data compilation	615	Tropical	Coffee	Land Use Change	21
Scientific literature	Cerri, C.C., Moreira, C.S., Alves, P.A., Toledo, F.H.R.B., de Almeida Castigioni, B., de Andrade Rodrigues, G.A., Cerri, D.G.P., Cerri, C.E.P., Teixeira, A.A., Candiano, C.A.C. and Reis, M.R., 2017. Estoques de carbono e nitrogênio no solo devido a mudança do uso da terra em áreas de cultivo de café em minas gerais. Coffee Science, 12(1), pp.30-41.	Brazil	GAZ	GAZ:00002828	cultivated environment	ENVO	ENVO:01000311	-18.4101	degree	UO	UO:0000185	-46.4169	degree	UO	UO:0000185	Data compilation	616	Tropical	Coffee	Land Use Change	17
Scientific literature	Cerri, C.C., Moreira, C.S., Alves, P.A., Toledo, F.H.R.B., de Almeida Castigioni, B., de Andrade Rodrigues, G.A., Cerri, D.G.P., Cerri, C.E.P., Teixeira, A.A., Candiano, C.A.C. and Reis, M.R., 2017. Estoques de carbono e nitrogênio no solo devido a mudança do uso da terra em áreas de cultivo de café em minas gerais. Coffee Science, 12(1), pp.30-41.	Brazil	GAZ	GAZ:00002828	cultivated environment	ENVO	ENVO:01000311	-18.4101	degree	UO	UO:0000185	-46.4169	degree	UO	UO:0000185	Data compilation	617	Tropical	Coffee	Land Use Change	35
Scientific literature	Cerri, C.C., Moreira, C.S., Alves, P.A., Toledo, F.H.R.B., de Almeida Castigioni, B., de Andrade Rodrigues, G.A., Cerri, D.G.P., Cerri, C.E.P., Teixeira, A.A., Candiano, C.A.C. and Reis, M.R., 2017. Estoques de carbono e nitrogênio no solo devido a mudança do uso da terra em áreas de cultivo de café em minas gerais. Coffee Science, 12(1), pp.30-41.	Brazil	GAZ	GAZ:00002828	cultivated environment	ENVO	ENVO:01000311	-18.4101	degree	UO	UO:0000185	-46.4169	degree	UO	UO:0000185	Data compilation	618	Tropical	Coffee	Change in management from conventional to SMART	12.5
Scientific literature	Cerri, C.C., Moreira, C.S., Alves, P.A., Toledo, F.H.R.B., de Almeida Castigioni, B., de Andrade Rodrigues, G.A., Cerri, D.G.P., Cerri, C.E.P., Teixeira, A.A., Candiano, C.A.C. and Reis, M.R., 2017. Estoques de carbono e nitrogênio no solo devido a mudança do uso da terra em áreas de cultivo de café em minas gerais. Coffee Science, 12(1), pp.30-41.	Brazil	GAZ	GAZ:00002828	cultivated environment	ENVO	ENVO:01000311	-20.3597	degree	UO	UO:0000185	-41.9589	degree	UO	UO:0000185	Data compilation	619	Tropical	Coffee	Land Use Change	6
Scientific literature	Cerri, C.C., Moreira, C.S., Alves, P.A., Toledo, F.H.R.B., de Almeida Castigioni, B., de Andrade Rodrigues, G.A., Cerri, D.G.P., Cerri, C.E.P., Teixeira, A.A., Candiano, C.A.C. and Reis, M.R., 2017. Estoques de carbono e nitrogênio no solo devido a mudança do uso da terra em áreas de cultivo de café em minas gerais. Coffee Science, 12(1), pp.30-41.	Brazil	GAZ	GAZ:00002828	cultivated environment	ENVO	ENVO:01000311	-20.3597	degree	UO	UO:0000185	-41.9589	degree	UO	UO:0000185	Data compilation	620	Tropical	Coffee	Land Use Change	35
Scientific literature	Cerri, C.C., Moreira, C.S., Alves, P.A., Toledo, F.H.R.B., de Almeida Castigioni, B., de Andrade Rodrigues, G.A., Cerri, D.G.P., Cerri, C.E.P., Teixeira, A.A., Candiano, C.A.C. and Reis, M.R., 2017. Estoques de carbono e nitrogênio no solo devido a mudança do uso da terra em áreas de cultivo de café em minas gerais. Coffee Science, 12(1), pp.30-41.	Brazil	GAZ	GAZ:00002828	cultivated environment	ENVO	ENVO:01000311	-20.3597	degree	UO	UO:0000185	-41.9589	degree	UO	UO:0000185	Data compilation	621	Tropical	Coffee	Land Use Change	40
Scientific literature	Cerri, C.C., Moreira, C.S., Alves, P.A., Toledo, F.H.R.B., de Almeida Castigioni, B., de Andrade Rodrigues, G.A., Cerri, D.G.P., Cerri, C.E.P., Teixeira, A.A., Candiano, C.A.C. and Reis, M.R., 2017. Estoques de carbono e nitrogênio no solo devido a mudança do uso da terra em áreas de cultivo de café em minas gerais. Coffee Science, 12(1), pp.30-41.	Brazil	GAZ	GAZ:00002828	cultivated environment	ENVO	ENVO:01000311	-20.3597	degree	UO	UO:0000185	-41.9589	degree	UO	UO:0000185	Data compilation	622	Tropical	Coffee	Land Use Change	40
Scientific literature	Cerri, C.C., Moreira, C.S., Alves, P.A., Toledo, F.H.R.B., de Almeida Castigioni, B., de Andrade Rodrigues, G.A., Cerri, D.G.P., Cerri, C.E.P., Teixeira, A.A., Candiano, C.A.C. and Reis, M.R., 2017. Estoques de carbono e nitrogênio no solo devido a mudança do uso da terra em áreas de cultivo de café em minas gerais. Coffee Science, 12(1), pp.30-41.	Brazil	GAZ	GAZ:00002828	cultivated environment	ENVO	ENVO:01000311	-20.3597	degree	UO	UO:0000185	-41.9589	degree	UO	UO:0000185	Data compilation	623	Tropical	Coffee	Change in management from conventional to SMART	23
Scientific literature	Cerri, C.C., Moreira, C.S., Alves, P.A., Toledo, F.H.R.B., de Almeida Castigioni, B., de Andrade Rodrigues, G.A., Cerri, D.G.P., Cerri, C.E.P., Teixeira, A.A., Candiano, C.A.C. and Reis, M.R., 2017. Estoques de carbono e nitrogênio no solo devido a mudança do uso da terra em áreas de cultivo de café em minas gerais. Coffee Science, 12(1), pp.30-41.	Brazil	GAZ	GAZ:00002828	cultivated environment	ENVO	ENVO:01000311	-20.7987	degree	UO	UO:0000185	-47.0972	degree	UO	UO:0000185	Data compilation	624	Tropical	Coffee	Land Use Change	10
Scientific literature	Cerri, C.C., Moreira, C.S., Alves, P.A., Toledo, F.H.R.B., de Almeida Castigioni, B., de Andrade Rodrigues, G.A., Cerri, D.G.P., Cerri, C.E.P., Teixeira, A.A., Candiano, C.A.C. and Reis, M.R., 2017. Estoques de carbono e nitrogênio no solo devido a mudança do uso da terra em áreas de cultivo de café em minas gerais. Coffee Science, 12(1), pp.30-41.	Brazil	GAZ	GAZ:00002828	cultivated environment	ENVO	ENVO:01000311	-20.7987	degree	UO	UO:0000185	-47.0972	degree	UO	UO:0000185	Data compilation	625	Tropical	Coffee	Land Use Change	25
Scientific literature	Cerri, C.C., Moreira, C.S., Alves, P.A., Toledo, F.H.R.B., de Almeida Castigioni, B., de Andrade Rodrigues, G.A., Cerri, D.G.P., Cerri, C.E.P., Teixeira, A.A., Candiano, C.A.C. and Reis, M.R., 2017. Estoques de carbono e nitrogênio no solo devido a mudança do uso da terra em áreas de cultivo de café em minas gerais. Coffee Science, 12(1), pp.30-41.	Brazil	GAZ	GAZ:00002828	cultivated environment	ENVO	ENVO:01000311	-20.7987	degree	UO	UO:0000185	-47.0972	degree	UO	UO:0000185	Data compilation	626	Tropical	Coffee	Land Use Change	59
Scientific literature	Cerri, C.C., Moreira, C.S., Alves, P.A., Toledo, F.H.R.B., de Almeida Castigioni, B., de Andrade Rodrigues, G.A., Cerri, D.G.P., Cerri, C.E.P., Teixeira, A.A., Candiano, C.A.C. and Reis, M.R., 2017. Estoques de carbono e nitrogênio no solo devido a mudança do uso da terra em áreas de cultivo de café em minas gerais. Coffee Science, 12(1), pp.30-41.	Brazil	GAZ	GAZ:00002828	cultivated environment	ENVO	ENVO:01000311	-20.7987	degree	UO	UO:0000185	-47.0972	degree	UO	UO:0000185	Data compilation	627	Tropical	Coffee	Land Use Change	37
Scientific literature	Cerri, C.C., Moreira, C.S., Alves, P.A., Toledo, F.H.R.B., de Almeida Castigioni, B., de Andrade Rodrigues, G.A., Cerri, D.G.P., Cerri, C.E.P., Teixeira, A.A., Candiano, C.A.C. and Reis, M.R., 2017. Estoques de carbono e nitrogênio no solo devido a mudança do uso da terra em áreas de cultivo de café em minas gerais. Coffee Science, 12(1), pp.30-41.	Brazil	GAZ	GAZ:00002828	cultivated environment	ENVO	ENVO:01000311	-20.7987	degree	UO	UO:0000185	-47.0972	degree	UO	UO:0000185	Data compilation	628	Tropical	Coffee	Change in management from conventional to SMART	34.5
Scientific literature	Sergey.Blagodatskiy -PersonalCommunication	Georgia	GAZ	GAZ:00004942	cultivated environment	ENVO	ENVO:01000311	41.9094	degree	UO	UO:0000185	41.9776	degree	UO	UO:0000185	Data compilation	629	Tropical	Tea	Temporal information	41
Scientific literature	Sergey.Blagodatskiy -PersonalCommunication	Georgia	GAZ	GAZ:00004942	cultivated environment	ENVO	ENVO:01000311	41.9094	degree	UO	UO:0000185	41.9776	degree	UO	UO:0000185	Data compilation	630	Tropical	Tea	Temporal information	41
Scientific literature	Sergey.Blagodatskiy -PersonalCommunication	Georgia	GAZ	GAZ:00004942	cultivated environment	ENVO	ENVO:01000311	41.9094	degree	UO	UO:0000185	41.9776	degree	UO	UO:0000185	Data compilation	631	Tropical	Tea	Temporal information	41
Scientific literature	Sergey.Blagodatskiy -PersonalCommunication	Georgia	GAZ	GAZ:00004942	cultivated environment	ENVO	ENVO:01000311	41.9094	degree	UO	UO:0000185	41.9776	degree	UO	UO:0000185	Data compilation	632	Tropical	Tea	Temporal information	41
Scientific literature	Sergey.Blagodatskiy -PersonalCommunication	Georgia	GAZ	GAZ:00004942	cultivated environment	ENVO	ENVO:01000311	41.9094	degree	UO	UO:0000185	41.9776	degree	UO	UO:0000185	Data compilation	633	Tropical	Tea	Temporal information	41
Scientific literature	Sergey.Blagodatskiy -PersonalCommunication	Georgia	GAZ	GAZ:00004942	cultivated environment	ENVO	ENVO:01000311	41.9094	degree	UO	UO:0000185	41.9776	degree	UO	UO:0000185	Data compilation	634	Tropical	Tea	Temporal information	41
Scientific literature	Sergey.Blagodatskiy -PersonalCommunication	Georgia	GAZ	GAZ:00004942	cultivated environment	ENVO	ENVO:01000311	41.9094	degree	UO	UO:0000185	41.9776	degree	UO	UO:0000185	Data compilation	635	Tropical	Tea	Temporal information	41
Scientific literature	Sergey.Blagodatskiy -PersonalCommunication	Georgia	GAZ	GAZ:00004942	cultivated environment	ENVO	ENVO:01000311	41.9094	degree	UO	UO:0000185	41.9776	degree	UO	UO:0000185	Data compilation	636	Tropical	Tea	Temporal information	41
Scientific literature	Sergey.Blagodatskiy -PersonalCommunication	Georgia	GAZ	GAZ:00004942	cultivated environment	ENVO	ENVO:01000311	41.9094	degree	UO	UO:0000185	41.9776	degree	UO	UO:0000185	Data compilation	637	Tropical	Tea	Temporal information	41
Scientific literature	Sergey.Blagodatskiy -PersonalCommunication	Georgia	GAZ	GAZ:00004942	cultivated environment	ENVO	ENVO:01000311	41.9094	degree	UO	UO:0000185	41.9776	degree	UO	UO:0000185	Data compilation	638	Tropical	Tea	Temporal information	41
Scientific literature	Sergey.Blagodatskiy -PersonalCommunication	Georgia	GAZ	GAZ:00004942	cultivated environment	ENVO	ENVO:01000311	41.9094	degree	UO	UO:0000185	41.9776	degree	UO	UO:0000185	Data compilation	639	Tropical	Tea	Temporal information	41
Scientific literature	Sergey.Blagodatskiy -PersonalCommunication	Georgia	GAZ	GAZ:00004942	cultivated environment	ENVO	ENVO:01000311	41.9094	degree	UO	UO:0000185	41.9776	degree	UO	UO:0000185	Data compilation	640	Tropical	Tea	Temporal information	41
Scientific literature	Sergey.Blagodatskiy -PersonalCommunication	Georgia	GAZ	GAZ:00004942	cultivated environment	ENVO	ENVO:01000311	41.9094	degree	UO	UO:0000185	41.9776	degree	UO	UO:0000185	Data compilation	641	Tropical	Tea	Temporal information	41
Scientific literature	Sergey.Blagodatskiy -PersonalCommunication	Georgia	GAZ	GAZ:00004942	cultivated environment	ENVO	ENVO:01000311	41.9094	degree	UO	UO:0000185	41.9776	degree	UO	UO:0000185	Data compilation	642	Tropical	Tea	Temporal information	41
Scientific literature	Sergey.Blagodatskiy -PersonalCommunication	Georgia	GAZ	GAZ:00004942	cultivated environment	ENVO	ENVO:01000311	41.9094	degree	UO	UO:0000185	41.9776	degree	UO	UO:0000185	Data compilation	643	Tropical	Tea	Temporal information	41
Scientific literature	Sergey.Blagodatskiy -PersonalCommunication	Georgia	GAZ	GAZ:00004942	cultivated environment	ENVO	ENVO:01000311	41.9094	degree	UO	UO:0000185	41.9776	degree	UO	UO:0000185	Data compilation	644	Tropical	Tea	Temporal information	41
Scientific literature	Sergey.Blagodatskiy -PersonalCommunication	Georgia	GAZ	GAZ:00004942	cultivated environment	ENVO	ENVO:01000311	41.9094	degree	UO	UO:0000185	41.9776	degree	UO	UO:0000185	Data compilation	645	Tropical	Tea	Temporal information	41
Scientific literature	Sergey.Blagodatskiy -PersonalCommunication	Georgia	GAZ	GAZ:00004942	cultivated environment	ENVO	ENVO:01000311	41.9094	degree	UO	UO:0000185	41.9776	degree	UO	UO:0000185	Data compilation	646	Tropical	Tea	Temporal information	41
Scientific literature	Sergey.Blagodatskiy -PersonalCommunication	Georgia	GAZ	GAZ:00004942	cultivated environment	ENVO	ENVO:01000311	41.9094	degree	UO	UO:0000185	41.9776	degree	UO	UO:0000185	Data compilation	647	Tropical	Tea	Temporal information	41
Scientific literature	Sergey.Blagodatskiy -PersonalCommunication	Georgia	GAZ	GAZ:00004942	cultivated environment	ENVO	ENVO:01000311	41.9094	degree	UO	UO:0000185	41.9776	degree	UO	UO:0000185	Data compilation	648	Tropical	Tea	Temporal information	41
Scientific literature	Sergey.Blagodatskiy -PersonalCommunication	Georgia	GAZ	GAZ:00004942	cultivated environment	ENVO	ENVO:01000311	41.9094	degree	UO	UO:0000185	41.9776	degree	UO	UO:0000185	Data compilation	649	Tropical	Tea	Temporal information	41
Scientific literature	Sergey.Blagodatskiy -PersonalCommunication	Georgia	GAZ	GAZ:00004942	cultivated environment	ENVO	ENVO:01000311	41.9094	degree	UO	UO:0000185	41.9776	degree	UO	UO:0000185	Data compilation	650	Tropical	Tea	Temporal information	41
Scientific literature	Sergey.Blagodatskiy -PersonalCommunication	Georgia	GAZ	GAZ:00004942	cultivated environment	ENVO	ENVO:01000311	41.9094	degree	UO	UO:0000185	41.9776	degree	UO	UO:0000185	Data compilation	651	Tropical	Tea	Temporal information	41
Scientific literature	Sergey.Blagodatskiy -PersonalCommunication	Georgia	GAZ	GAZ:00004942	cultivated environment	ENVO	ENVO:01000311	41.9094	degree	UO	UO:0000185	41.9776	degree	UO	UO:0000185	Data compilation	652	Tropical	Tea	Temporal information	41
Scientific literature	Sergey.Blagodatskiy -PersonalCommunication	Georgia	GAZ	GAZ:00004942	cultivated environment	ENVO	ENVO:01000311	41.9094	degree	UO	UO:0000185	41.9776	degree	UO	UO:0000185	Data compilation	653	Tropical	Tea	Temporal information	41
Scientific literature	Sergey.Blagodatskiy -PersonalCommunication	Georgia	GAZ	GAZ:00004942	cultivated environment	ENVO	ENVO:01000311	41.9094	degree	UO	UO:0000185	41.9776	degree	UO	UO:0000185	Data compilation	654	Tropical	Tea	Temporal information	41
Scientific literature	Sergey.Blagodatskiy -PersonalCommunication	Georgia	GAZ	GAZ:00004942	cultivated environment	ENVO	ENVO:01000311	41.9094	degree	UO	UO:0000185	41.9776	degree	UO	UO:0000185	Data compilation	655	Tropical	Tea	Temporal information	41
Scientific literature	Sergey.Blagodatskiy -PersonalCommunication	Georgia	GAZ	GAZ:00004942	cultivated environment	ENVO	ENVO:01000311	41.9094	degree	UO	UO:0000185	41.9776	degree	UO	UO:0000185	Data compilation	656	Tropical	Tea	Temporal information	41
Scientific literature	Sergey.Blagodatskiy -PersonalCommunication	Georgia	GAZ	GAZ:00004942	cultivated environment	ENVO	ENVO:01000311	41.9094	degree	UO	UO:0000185	41.9776	degree	UO	UO:0000185	Data compilation	657	Tropical	Tea	Temporal information	41
Scientific literature	Sergey.Blagodatskiy -PersonalCommunication	Georgia	GAZ	GAZ:00004942	cultivated environment	ENVO	ENVO:01000311	41.9094	degree	UO	UO:0000185	41.9776	degree	UO	UO:0000185	Data compilation	658	Tropical	Tea	Temporal information	41
Scientific literature	Sergey.Blagodatskiy -PersonalCommunication	Georgia	GAZ	GAZ:00004942	cultivated environment	ENVO	ENVO:01000311	41.9094	degree	UO	UO:0000185	41.9776	degree	UO	UO:0000185	Data compilation	659	Tropical	Tea	Temporal information	41
Scientific literature	Sergey.Blagodatskiy -PersonalCommunication	Georgia	GAZ	GAZ:00004942	cultivated environment	ENVO	ENVO:01000311	41.9094	degree	UO	UO:0000185	41.9776	degree	UO	UO:0000185	Data compilation	660	Tropical	Tea	Temporal information	41
Scientific literature	Sergey.Blagodatskiy -PersonalCommunication	Georgia	GAZ	GAZ:00004942	cultivated environment	ENVO	ENVO:01000311	41.9094	degree	UO	UO:0000185	41.9776	degree	UO	UO:0000185	Data compilation	661	Tropical	Tea	Temporal information	41
Scientific literature	Sergey.Blagodatskiy -PersonalCommunication	Georgia	GAZ	GAZ:00004942	cultivated environment	ENVO	ENVO:01000311	41.9094	degree	UO	UO:0000185	41.9776	degree	UO	UO:0000185	Data compilation	662	Tropical	Tea	Temporal information	41
Scientific literature	Sergey.Blagodatskiy -PersonalCommunication	Georgia	GAZ	GAZ:00004942	cultivated environment	ENVO	ENVO:01000311	41.9094	degree	UO	UO:0000185	41.9776	degree	UO	UO:0000185	Data compilation	663	Tropical	Tea	Temporal information	41
Scientific literature	Sergey.Blagodatskiy -PersonalCommunication	Georgia	GAZ	GAZ:00004942	cultivated environment	ENVO	ENVO:01000311	41.9094	degree	UO	UO:0000185	41.9776	degree	UO	UO:0000185	Data compilation	664	Tropical	Tea	Temporal information	41
Scientific literature	Hansen, E.A., 1993. Soil carbon sequestration beneath hybrid poplar plantations in the north central United States. Biomass and Bioenergy, 5(6), pp.431-436.	United States of America	GAZ	GAZ:00002459	cultivated environment	ENVO	ENVO:01000311	47.551	degree	UO	UO:0000185	-101	degree	UO	UO:0000185	Data compilation	665	Temperate	Poplar	Land Use Change	18
Scientific literature	Parrotta, J. A. 1999. Productivity, nutrient cycling, and succession in single- and mixed-species plantations of Casuarina equisetifolia, Eucalyptus robusta, and Leucaena leucocephala in Puerto Rico. Forest Ecology and Management 124. 45±77.	Puerto Rico	GAZ	GAZ:00002822	cultivated environment	ENVO	ENVO:01000311	18.4	degree	UO	UO:0000185	-66.2	degree	UO	UO:0000185	Data compilation	666	Tropical	Eucalyptus	Land Use Change	4
Scientific literature	Parrotta, J. A. 1999. Productivity, nutrient cycling, and succession in single- and mixed-species plantations of Casuarina equisetifolia, Eucalyptus robusta, and Leucaena leucocephala in Puerto Rico. Forest Ecology and Management 124. 45±77.	Puerto Rico	GAZ	GAZ:00002822	cultivated environment	ENVO	ENVO:01000311	18.4	degree	UO	UO:0000185	-66.2	degree	UO	UO:0000185	Data compilation	667	Tropical	Casuarina	Land Use Change	4
Scientific literature	Parrotta, J. A. 1999. Productivity, nutrient cycling, and succession in single- and mixed-species plantations of Casuarina equisetifolia, Eucalyptus robusta, and Leucaena leucocephala in Puerto Rico. Forest Ecology and Management 124. 45±77.	Puerto Rico	GAZ	GAZ:00002822	cultivated environment	ENVO	ENVO:01000311	18.4	degree	UO	UO:0000185	-66.2	degree	UO	UO:0000185	Data compilation	668	Tropical	Eucalyptus	Land Use Change	4
Scientific literature	Peichl, M., Thevathasan, N.V., Gordon, A.M., Huss, J. and Abohassan, R.A., 2006. Carbon sequestration potentials in temperate tree-based intercropping systems, southern Ontario, Canada. Agroforestry systems, 66(3), pp.243-257.	Canada	GAZ	GAZ:00002560	cultivated environment	ENVO	ENVO:01000311	43.541	degree	UO	UO:0000185	-80.208	degree	UO	UO:0000185	Data compilation	669	Temperate	Poplar	Land Use Change	13
Scientific literature	Peichl, M., Thevathasan, N.V., Gordon, A.M., Huss, J. and Abohassan, R.A., 2006. Carbon sequestration potentials in temperate tree-based intercropping systems, southern Ontario, Canada. Agroforestry systems, 66(3), pp.243-257.	Canada	GAZ	GAZ:00002560	cultivated environment	ENVO	ENVO:01000311	43.541	degree	UO	UO:0000185	-80.208	degree	UO	UO:0000185	Data compilation	670	Temperate	Spruce	Land Use Change	13
Scientific literature	Kimaro, A.A., Timmer, V.R., Mugasha, A.G., Chamshama, S.A. and Kimaro, D.A., 2007. Nutrient use efficiency and biomass production of tree species for rotational woodlot systems in semi-arid Morogoro, Tanzania. Agroforestry Systems, 71(3), pp.175-184.	Tanzania	GAZ	GAZ:00001103	cultivated environment	ENVO	ENVO:01000311	-6.666	degree	UO	UO:0000185	37.65	degree	UO	UO:0000185	Data compilation	671	Arid	Acacia	Land Use Change	5
Scientific literature	Kimaro, A.A., Timmer, V.R., Mugasha, A.G., Chamshama, S.A. and Kimaro, D.A., 2007. Nutrient use efficiency and biomass production of tree species for rotational woodlot systems in semi-arid Morogoro, Tanzania. Agroforestry Systems, 71(3), pp.175-184.	Tanzania	GAZ	GAZ:00001103	cultivated environment	ENVO	ENVO:01000311	-6.666	degree	UO	UO:0000185	37.65	degree	UO	UO:0000185	Data compilation	672	Arid	Acacia	Land Use Change	5
Scientific literature	Kimaro, A.A., Timmer, V.R., Mugasha, A.G., Chamshama, S.A. and Kimaro, D.A., 2007. Nutrient use efficiency and biomass production of tree species for rotational woodlot systems in semi-arid Morogoro, Tanzania. Agroforestry Systems, 71(3), pp.175-184.	Tanzania	GAZ	GAZ:00001103	cultivated environment	ENVO	ENVO:01000311	-6.666	degree	UO	UO:0000185	37.65	degree	UO	UO:0000185	Data compilation	673	Arid	Acacia	Land Use Change	5
Scientific literature	Kimaro, A.A., Timmer, V.R., Mugasha, A.G., Chamshama, S.A. and Kimaro, D.A., 2007. Nutrient use efficiency and biomass production of tree species for rotational woodlot systems in semi-arid Morogoro, Tanzania. Agroforestry Systems, 71(3), pp.175-184.	Tanzania	GAZ	GAZ:00001103	cultivated environment	ENVO	ENVO:01000311	-6.666	degree	UO	UO:0000185	37.65	degree	UO	UO:0000185	Data compilation	674	Arid	Acacia	Land Use Change	5
Scientific literature	Kimaro, A.A., Timmer, V.R., Mugasha, A.G., Chamshama, S.A. and Kimaro, D.A., 2007. Nutrient use efficiency and biomass production of tree species for rotational woodlot systems in semi-arid Morogoro, Tanzania. Agroforestry Systems, 71(3), pp.175-184.	Tanzania	GAZ	GAZ:00001103	cultivated environment	ENVO	ENVO:01000311	-6.666	degree	UO	UO:0000185	37.65	degree	UO	UO:0000185	Data compilation	675	Arid	Acacia	Land Use Change	5
Scientific literature	Kimaro, A.A., Timmer, V.R., Mugasha, A.G., Chamshama, S.A. and Kimaro, D.A., 2007. Nutrient use efficiency and biomass production of tree species for rotational woodlot systems in semi-arid Morogoro, Tanzania. Agroforestry Systems, 71(3), pp.175-184.	Tanzania	GAZ	GAZ:00001103	cultivated environment	ENVO	ENVO:01000311	-6.666	degree	UO	UO:0000185	37.65	degree	UO	UO:0000185	Data compilation	676	Arid	Acacia	Land Use Change	5
Scientific literature	Kimaro, A.A., Timmer, V.R., Mugasha, A.G., Chamshama, S.A. and Kimaro, D.A., 2007. Nutrient use efficiency and biomass production of tree species for rotational woodlot systems in semi-arid Morogoro, Tanzania. Agroforestry Systems, 71(3), pp.175-184.	Tanzania	GAZ	GAZ:00001103	cultivated environment	ENVO	ENVO:01000311	-6.666	degree	UO	UO:0000185	37.65	degree	UO	UO:0000185	Data compilation	677	Arid	Acacia	Land Use Change	5
Scientific literature	Kimaro, A.A., Timmer, V.R., Mugasha, A.G., Chamshama, S.A. and Kimaro, D.A., 2007. Nutrient use efficiency and biomass production of tree species for rotational woodlot systems in semi-arid Morogoro, Tanzania. Agroforestry Systems, 71(3), pp.175-184.	Tanzania	GAZ	GAZ:00001103	cultivated environment	ENVO	ENVO:01000311	-6.666	degree	UO	UO:0000185	37.65	degree	UO	UO:0000185	Data compilation	678	Arid	Acacia	Land Use Change	5
Scientific literature	Kimaro, A.A., Timmer, V.R., Mugasha, A.G., Chamshama, S.A. and Kimaro, D.A., 2007. Nutrient use efficiency and biomass production of tree species for rotational woodlot systems in semi-arid Morogoro, Tanzania. Agroforestry Systems, 71(3), pp.175-184.	Tanzania	GAZ	GAZ:00001103	cultivated environment	ENVO	ENVO:01000311	-6.666	degree	UO	UO:0000185	37.65	degree	UO	UO:0000185	Data compilation	679	Arid	Acacia	Land Use Change	5
Scientific literature	Kimaro, A.A., Timmer, V.R., Mugasha, A.G., Chamshama, S.A. and Kimaro, D.A., 2007. Nutrient use efficiency and biomass production of tree species for rotational woodlot systems in semi-arid Morogoro, Tanzania. Agroforestry Systems, 71(3), pp.175-184.	Tanzania	GAZ	GAZ:00001103	cultivated environment	ENVO	ENVO:01000311	-6.666	degree	UO	UO:0000185	37.65	degree	UO	UO:0000185	Data compilation	680	Arid	Acacia	Land Use Change	5
Scientific literature	Somarriba, E., Suárez-Islas, A., Calero-Borge, W., Villota, A., Castillo, C., Vílchez, S., Deheuvels, O. and Cerda, R., 2014. Cocoatimber agroforestry systems: Theobroma cacaoCordia alliodora in Central America. Agroforestry systems, 88(6), pp.1001-1019.	Costa Rica	GAZ	GAZ:00002901	cultivated environment	ENVO	ENVO:01000311	9.416	degree	UO	UO:0000185	-83	degree	UO	UO:0000185	Data compilation	681	Tropical	Cocoa	Land Use Change	30
Scientific literature	Somarriba, E., Suárez-Islas, A., Calero-Borge, W., Villota, A., Castillo, C., Vílchez, S., Deheuvels, O. and Cerda, R., 2014. Cocoatimber agroforestry systems: Theobroma cacaoCordia alliodora in Central America. Agroforestry systems, 88(6), pp.1001-1019.	Costa Rica	GAZ	GAZ:00002901	cultivated environment	ENVO	ENVO:01000311	9.416	degree	UO	UO:0000185	-83	degree	UO	UO:0000185	Data compilation	682	Tropical	Cocoa	Land Use Change	30
Scientific literature	Somarriba, E., Suárez-Islas, A., Calero-Borge, W., Villota, A., Castillo, C., Vílchez, S., Deheuvels, O. and Cerda, R., 2014. Cocoatimber agroforestry systems: Theobroma cacaoCordia alliodora in Central America. Agroforestry systems, 88(6), pp.1001-1019.	Costa Rica	GAZ	GAZ:00002901	cultivated environment	ENVO	ENVO:01000311	9.416	degree	UO	UO:0000185	-83	degree	UO	UO:0000185	Data compilation	683	Tropical	Cocoa	Land Use Change	34
Scientific literature	Demissie, B., Frankl, A., Haile, M. and Nyssen, J., 2015. Biophysical controlling factors in upper catchments and braided rivers in drylands: the case of a marginal graben of the Ethiopian Rift Valley. Land Degradation & Development, 26(7), pp.748-758.	Ethiopia	GAZ	GAZ:00000567	cultivated environment	ENVO	ENVO:01000311	12.5	degree	UO	UO:0000185	39.5	degree	UO	UO:0000185	Data compilation	684	Arid	Woodlot	Land Use Change	31
Scientific literature	Lima, S.S.D., Leite, L.F.C., Chagas Oliveira, F.D. and Costa, D.B.D., 2011. Atributos químicos e estoques de carbono e nitrogênio em argissolo vermelho-amarelo sob sistemas agroflorestais e agricultura de corte e queima no norte do Piauí. Revista Árvore, 35(1).	Brazil	GAZ	GAZ:00002828	cultivated environment	ENVO	ENVO:01000311	-6.083	degree	UO	UO:0000185	-41.783	degree	UO	UO:0000185	Data compilation	685	Tropical	Guava	Land Use Change	9
Scientific literature	Lima, S.S.D., Leite, L.F.C., Chagas Oliveira, F.D. and Costa, D.B.D., 2011. Atributos químicos e estoques de carbono e nitrogênio em argissolo vermelho-amarelo sob sistemas agroflorestais e agricultura de corte e queima no norte do Piauí. Revista Árvore, 35(1).	Brazil	GAZ	GAZ:00002828	cultivated environment	ENVO	ENVO:01000311	-6.083	degree	UO	UO:0000185	-41.783	degree	UO	UO:0000185	Data compilation	686	Tropical	Coconut	Land Use Change	9
Scientific literature	Lima, S.S.D., Leite, L.F.C., Chagas Oliveira, F.D. and Costa, D.B.D., 2011. Atributos químicos e estoques de carbono e nitrogênio em argissolo vermelho-amarelo sob sistemas agroflorestais e agricultura de corte e queima no norte do Piauí. Revista Árvore, 35(1).	Brazil	GAZ	GAZ:00002828	cultivated environment	ENVO	ENVO:01000311	-6.083	degree	UO	UO:0000185	-41.783	degree	UO	UO:0000185	Data compilation	687	Tropical	Guava	Land Use Change	9
Scientific literature	Lima, S.S.D., Leite, L.F.C., Chagas Oliveira, F.D. and Costa, D.B.D., 2011. Atributos químicos e estoques de carbono e nitrogênio em argissolo vermelho-amarelo sob sistemas agroflorestais e agricultura de corte e queima no norte do Piauí. Revista Árvore, 35(1).	Brazil	GAZ	GAZ:00002828	cultivated environment	ENVO	ENVO:01000311	-6.083	degree	UO	UO:0000185	-41.783	degree	UO	UO:0000185	Data compilation	688	Tropical	Coconut	Land Use Change	9
Scientific literature	Lima, S.S.D., Leite, L.F.C., Chagas Oliveira, F.D. and Costa, D.B.D., 2011. Atributos químicos e estoques de carbono e nitrogênio em argissolo vermelho-amarelo sob sistemas agroflorestais e agricultura de corte e queima no norte do Piauí. Revista Árvore, 35(1).	Brazil	GAZ	GAZ:00002828	cultivated environment	ENVO	ENVO:01000311	-6.083	degree	UO	UO:0000185	-41.783	degree	UO	UO:0000185	Data compilation	689	Tropical	Acerola	Land Use Change	9
Scientific literature	Harper, R.J., Okom, A.E.A., Stilwell, A.T., Tibbett, M., Dean, C., George, S.J., Sochacki, S.J., Mitchell, C.D., Mann, S.S. and Dods, K., 2012. Reforesting degraded agricultural landscapes with Eucalypts: Effects on carbon storage and soil fertility after 26years. Agriculture, Ecosystems & Environment, 163, pp.3-13.	Australia	GAZ	GAZ:00000463	cultivated environment	ENVO	ENVO:01000311	-32.761	degree	UO	UO:0000185	116.98	degree	UO	UO:0000185	Data compilation	690	Mediterranean	Eucalyptus	Land Use Change	26
Scientific literature	Harper, R.J., Okom, A.E.A., Stilwell, A.T., Tibbett, M., Dean, C., George, S.J., Sochacki, S.J., Mitchell, C.D., Mann, S.S. and Dods, K., 2012. Reforesting degraded agricultural landscapes with Eucalypts: Effects on carbon storage and soil fertility after 26years. Agriculture, Ecosystems & Environment, 163, pp.3-13.	Australia	GAZ	GAZ:00000463	cultivated environment	ENVO	ENVO:01000311	-32.761	degree	UO	UO:0000185	116.98	degree	UO	UO:0000185	Data compilation	691	Mediterranean	Eucalyptus	Land Use Change	26
Scientific literature	Harper, R.J., Okom, A.E.A., Stilwell, A.T., Tibbett, M., Dean, C., George, S.J., Sochacki, S.J., Mitchell, C.D., Mann, S.S. and Dods, K., 2012. Reforesting degraded agricultural landscapes with Eucalypts: Effects on carbon storage and soil fertility after 26years. Agriculture, Ecosystems & Environment, 163, pp.3-13.	Australia	GAZ	GAZ:00000463	cultivated environment	ENVO	ENVO:01000311	-32.761	degree	UO	UO:0000185	116.98	degree	UO	UO:0000185	Data compilation	692	Mediterranean	Eucalyptus	Land Use Change	26
Scientific literature	Harper, R.J., Okom, A.E.A., Stilwell, A.T., Tibbett, M., Dean, C., George, S.J., Sochacki, S.J., Mitchell, C.D., Mann, S.S. and Dods, K., 2012. Reforesting degraded agricultural landscapes with Eucalypts: Effects on carbon storage and soil fertility after 26years. Agriculture, Ecosystems & Environment, 163, pp.3-13.	Australia	GAZ	GAZ:00000463	cultivated environment	ENVO	ENVO:01000311	-32.761	degree	UO	UO:0000185	116.98	degree	UO	UO:0000185	Data compilation	693	Mediterranean	Eucalyptus	Land Use Change	26
Scientific literature	Harper, R.J., Okom, A.E.A., Stilwell, A.T., Tibbett, M., Dean, C., George, S.J., Sochacki, S.J., Mitchell, C.D., Mann, S.S. and Dods, K., 2012. Reforesting degraded agricultural landscapes with Eucalypts: Effects on carbon storage and soil fertility after 26years. Agriculture, Ecosystems & Environment, 163, pp.3-13.	Australia	GAZ	GAZ:00000463	cultivated environment	ENVO	ENVO:01000311	-32.6455	degree	UO	UO:0000185	117.25	degree	UO	UO:0000185	Data compilation	694	Mediterranean	Eucalyptus	Land Use Change	26
Scientific literature	Harper, R.J., Okom, A.E.A., Stilwell, A.T., Tibbett, M., Dean, C., George, S.J., Sochacki, S.J., Mitchell, C.D., Mann, S.S. and Dods, K., 2012. Reforesting degraded agricultural landscapes with Eucalypts: Effects on carbon storage and soil fertility after 26years. Agriculture, Ecosystems & Environment, 163, pp.3-13.	Australia	GAZ	GAZ:00000463	cultivated environment	ENVO	ENVO:01000311	-32.6455	degree	UO	UO:0000185	117.25	degree	UO	UO:0000185	Data compilation	695	Mediterranean	Eucalyptus	Land Use Change	26
Scientific literature	Harper, R.J., Okom, A.E.A., Stilwell, A.T., Tibbett, M., Dean, C., George, S.J., Sochacki, S.J., Mitchell, C.D., Mann, S.S. and Dods, K., 2012. Reforesting degraded agricultural landscapes with Eucalypts: Effects on carbon storage and soil fertility after 26years. Agriculture, Ecosystems & Environment, 163, pp.3-13.	Australia	GAZ	GAZ:00000463	cultivated environment	ENVO	ENVO:01000311	-32.6455	degree	UO	UO:0000185	117.25	degree	UO	UO:0000185	Data compilation	696	Mediterranean	Eucalyptus	Land Use Change	26
Scientific literature	Harper, R.J., Okom, A.E.A., Stilwell, A.T., Tibbett, M., Dean, C., George, S.J., Sochacki, S.J., Mitchell, C.D., Mann, S.S. and Dods, K., 2012. Reforesting degraded agricultural landscapes with Eucalypts: Effects on carbon storage and soil fertility after 26years. Agriculture, Ecosystems & Environment, 163, pp.3-13.	Australia	GAZ	GAZ:00000463	cultivated environment	ENVO	ENVO:01000311	-32.6455	degree	UO	UO:0000185	117.25	degree	UO	UO:0000185	Data compilation	697	Mediterranean	Eucalyptus	Land Use Change	26
Scientific literature	Walden, L.L., Harper, R.J., Sochacki, S.J., Montagu, K.D., Wocheslander, R., Clarke, M., Ritson, P., Emms, J., Davoren, C.W., Mowat, D. and Smith, A.P., 2017. Mitigation of carbon using Atriplex nummularia revegetation. Ecological Engineering, 106, pp.253-262.	Australia	GAZ	GAZ:00000463	cultivated environment	ENVO	ENVO:01000311	-35.293	degree	UO	UO:0000185	144.452	degree	UO	UO:0000185	Data compilation	698	Temperate	Atriplex	Land Use Change	5
Scientific literature	Walden, L.L., Harper, R.J., Sochacki, S.J., Montagu, K.D., Wocheslander, R., Clarke, M., Ritson, P., Emms, J., Davoren, C.W., Mowat, D. and Smith, A.P., 2017. Mitigation of carbon using Atriplex nummularia revegetation. Ecological Engineering, 106, pp.253-262.	Australia	GAZ	GAZ:00000463	cultivated environment	ENVO	ENVO:01000311	-35.717	degree	UO	UO:0000185	139.848	degree	UO	UO:0000185	Data compilation	699	Temperate	Atriplex	Land Use Change	4
Scientific literature	Walden, L.L., Harper, R.J., Sochacki, S.J., Montagu, K.D., Wocheslander, R., Clarke, M., Ritson, P., Emms, J., Davoren, C.W., Mowat, D. and Smith, A.P., 2017. Mitigation of carbon using Atriplex nummularia revegetation. Ecological Engineering, 106, pp.253-262.	Australia	GAZ	GAZ:00000463	cultivated environment	ENVO	ENVO:01000311	-32.433	degree	UO	UO:0000185	117.394	degree	UO	UO:0000185	Data compilation	700	Temperate	Atriplex	Land Use Change	4
Scientific literature	Walden, L.L., Harper, R.J., Sochacki, S.J., Montagu, K.D., Wocheslander, R., Clarke, M., Ritson, P., Emms, J., Davoren, C.W., Mowat, D. and Smith, A.P., 2017. Mitigation of carbon using Atriplex nummularia revegetation. Ecological Engineering, 106, pp.253-262.	Australia	GAZ	GAZ:00000463	cultivated environment	ENVO	ENVO:01000311	-32.433	degree	UO	UO:0000185	117.394	degree	UO	UO:0000185	Data compilation	701	Temperate	Atriplex	Land Use Change	13
Scientific literature	Datta, A., Basak, N., Chaudhari, S.K. and Sharma, D.K., 2015. Soil properties and organic carbon distribution under different land uses in reclaimed sodic soils of North-West India. Geoderma Regional, 4, pp.134-146.	India	GAZ	GAZ:00002839	cultivated environment	ENVO	ENVO:01000311	29.716	degree	UO	UO:0000185	76.97	degree	UO	UO:0000185	Data compilation	702	Tropical	Mango	Land Use Change	34
Scientific literature	Datta, A., Basak, N., Chaudhari, S.K. and Sharma, D.K., 2015. Soil properties and organic carbon distribution under different land uses in reclaimed sodic soils of North-West India. Geoderma Regional, 4, pp.134-146.	India	GAZ	GAZ:00002839	cultivated environment	ENVO	ENVO:01000311	29.716	degree	UO	UO:0000185	76.97	degree	UO	UO:0000185	Data compilation	703	Tropical	Guava	Land Use Change	31
Scientific literature	Datta, A., Basak, N., Chaudhari, S.K. and Sharma, D.K., 2015. Soil properties and organic carbon distribution under different land uses in reclaimed sodic soils of North-West India. Geoderma Regional, 4, pp.134-146.	India	GAZ	GAZ:00002839	cultivated environment	ENVO	ENVO:01000311	29.716	degree	UO	UO:0000185	76.97	degree	UO	UO:0000185	Data compilation	704	Tropical	Litchi	Land Use Change	12
Scientific literature	Datta, A., Basak, N., Chaudhari, S.K. and Sharma, D.K., 2015. Soil properties and organic carbon distribution under different land uses in reclaimed sodic soils of North-West India. Geoderma Regional, 4, pp.134-146.	India	GAZ	GAZ:00002839	cultivated environment	ENVO	ENVO:01000311	29.716	degree	UO	UO:0000185	76.97	degree	UO	UO:0000185	Data compilation	705	Tropical	Cloves	Land Use Change	23
Scientific literature	Datta, A., Basak, N., Chaudhari, S.K. and Sharma, D.K., 2015. Soil properties and organic carbon distribution under different land uses in reclaimed sodic soils of North-West India. Geoderma Regional, 4, pp.134-146.	India	GAZ	GAZ:00002839	cultivated environment	ENVO	ENVO:01000311	29.716	degree	UO	UO:0000185	76.97	degree	UO	UO:0000185	Data compilation	706	Tropical	Eucalyptus	Land Use Change	11
Scientific literature	Datta, A., Basak, N., Chaudhari, S.K. and Sharma, D.K., 2015. Soil properties and organic carbon distribution under different land uses in reclaimed sodic soils of North-West India. Geoderma Regional, 4, pp.134-146.	India	GAZ	GAZ:00002839	cultivated environment	ENVO	ENVO:01000311	29.716	degree	UO	UO:0000185	76.97	degree	UO	UO:0000185	Data compilation	707	Tropical	Prosopis	Land Use Change	13
Scientific literature	Lang, R., Blagodatsky, S., Xu, J., Cadisch, G., 2017. Seasonal differences in soil respiration and methane uptake in rubber plantation and rainforest. Agriculture, Ecosystems & Environment 240, pp. 314328.	China	GAZ	GAZ:00002845	cultivated environment	ENVO	ENVO:01000311	21.54	degree	UO	UO:0000185	101.16	degree	UO	UO:0000185	Data compilation	708	Tropical	Rubber	Land Use Change	22
Scientific literature	Lang, R., Blagodatsky, S., Xu, J., Cadisch, G., 2017. Seasonal differences in soil respiration and methane uptake in rubber plantation and rainforest. Agriculture, Ecosystems & Environment 240, pp. 314328.	China	GAZ	GAZ:00002845	cultivated environment	ENVO	ENVO:01000311	21.56	degree	UO	UO:0000185	101.14	degree	UO	UO:0000185	Data compilation	709	Tropical	Rubber	Land Use Change	9
