# Supplementary material for: A global, empirical, harmonised dataset of soil organic carbon changes under perennial crops
Source: Sci Data. 2019 May 13;6:57. doi: 10.1038/s41597-019-0062-1 (PMC6514006; doi:10.1038/s41597-019-0062-1)
Supplement: Supplementary file 1 — Download metadata file [file 41597_2019_62_MOESM1_ESM.zip › a_Ledo102A_assay.txt]

Sample Name	Protocol REF	Assay Name	Raw Data File	Comment[Data Repository]	Comment[Data Record Accession]	Comment[Data Record URI]
1	Data Processing	SOC perennials DATABASE	SOC perennials DATABASE.xls	figshare	doi:10.6084/m9.figshare.7637210.v2	https://doi.org/10.6084/m9.figshare.7637210.v2
2	Data Processing	SOC perennials DATABASE	SOC perennials DATABASE.xls	figshare	doi:10.6084/m9.figshare.7637210.v2	https://doi.org/10.6084/m9.figshare.7637210.v2
3	Data Processing	SOC perennials DATABASE	SOC perennials DATABASE.xls	figshare	doi:10.6084/m9.figshare.7637210.v2	https://doi.org/10.6084/m9.figshare.7637210.v2
4	Data Processing	SOC perennials DATABASE	SOC perennials DATABASE.xls	figshare	doi:10.6084/m9.figshare.7637210.v2	https://doi.org/10.6084/m9.figshare.7637210.v2
5	Data Processing	SOC perennials DATABASE	SOC perennials DATABASE.xls	figshare	doi:10.6084/m9.figshare.7637210.v2	https://doi.org/10.6084/m9.figshare.7637210.v2
6	Data Processing	SOC perennials DATABASE	SOC perennials DATABASE.xls	figshare	doi:10.6084/m9.figshare.7637210.v2	https://doi.org/10.6084/m9.figshare.7637210.v2
7	Data Processing	SOC perennials DATABASE	SOC perennials DATABASE.xls	figshare	doi:10.6084/m9.figshare.7637210.v2	https://doi.org/10.6084/m9.figshare.7637210.v2
8	Data Processing	SOC perennials DATABASE	SOC perennials DATABASE.xls	figshare	doi:10.6084/m9.figshare.7637210.v2	https://doi.org/10.6084/m9.figshare.7637210.v2
9	Data Processing	SOC perennials DATABASE	SOC perennials DATABASE.xls	figshare	doi:10.6084/m9.figshare.7637210.v2	https://doi.org/10.6084/m9.figshare.7637210.v2
10	Data Processing	SOC perennials DATABASE	SOC perennials DATABASE.xls	figshare	doi:10.6084/m9.figshare.7637210.v2	https://doi.org/10.6084/m9.figshare.7637210.v2
11	Data Processing	SOC perennials DATABASE	SOC perennials DATABASE.xls	figshare	doi:10.6084/m9.figshare.7637210.v2	https://doi.org/10.6084/m9.figshare.7637210.v2
12	Data Processing	SOC perennials DATABASE	SOC perennials DATABASE.xls	figshare	doi:10.6084/m9.figshare.7637210.v2	https://doi.org/10.6084/m9.figshare.7637210.v2
13	Data Processing	SOC perennials DATABASE	SOC perennials DATABASE.xls	figshare	doi:10.6084/m9.figshare.7637210.v2	https://doi.org/10.6084/m9.figshare.7637210.v2
14	Data Processing	SOC perennials DATABASE	SOC perennials DATABASE.xls	figshare	doi:10.6084/m9.figshare.7637210.v2	https://doi.org/10.6084/m9.figshare.7637210.v2
15	Data Processing	SOC perennials DATABASE	SOC perennials DATABASE.xls	figshare	doi:10.6084/m9.figshare.7637210.v2	https://doi.org/10.6084/m9.figshare.7637210.v2
16	Data Processing	SOC perennials DATABASE	SOC perennials DATABASE.xls	figshare	doi:10.6084/m9.figshare.7637210.v2	https://doi.org/10.6084/m9.figshare.7637210.v2
17	Data Processing	SOC perennials DATABASE	SOC perennials DATABASE.xls	figshare	doi:10.6084/m9.figshare.7637210.v2	https://doi.org/10.6084/m9.figshare.7637210.v2
18	Data Processing	SOC perennials DATABASE	SOC perennials DATABASE.xls	figshare	doi:10.6084/m9.figshare.7637210.v2	https://doi.org/10.6084/m9.figshare.7637210.v2
19	Data Processing	SOC perennials DATABASE	SOC perennials DATABASE.xls	figshare	doi:10.6084/m9.figshare.7637210.v2	https://doi.org/10.6084/m9.figshare.7637210.v2
20	Data Processing	SOC perennials DATABASE	SOC perennials DATABASE.xls	figshare	doi:10.6084/m9.figshare.7637210.v2	https://doi.org/10.6084/m9.figshare.7637210.v2
21	Data Processing	SOC perennials DATABASE	SOC perennials DATABASE.xls	figshare	doi:10.6084/m9.figshare.7637210.v2	https://doi.org/10.6084/m9.figshare.7637210.v2
22	Data Processing	SOC perennials DATABASE	SOC perennials DATABASE.xls	figshare	doi:10.6084/m9.figshare.7637210.v2	https://doi.org/10.6084/m9.figshare.7637210.v2
23	Data Processing	SOC perennials DATABASE	SOC perennials DATABASE.xls	figshare	doi:10.6084/m9.figshare.7637210.v2	https://doi.org/10.6084/m9.figshare.7637210.v2
24	Data Processing	SOC perennials DATABASE	SOC perennials DATABASE.xls	figshare	doi:10.6084/m9.figshare.7637210.v2	https://doi.org/10.6084/m9.figshare.7637210.v2
25	Data Processing	SOC perennials DATABASE	SOC perennials DATABASE.xls	figshare	doi:10.6084/m9.figshare.7637210.v2	https://doi.org/10.6084/m9.figshare.7637210.v2
26	Data Processing	SOC perennials DATABASE	SOC perennials DATABASE.xls	figshare	doi:10.6084/m9.figshare.7637210.v2	https://doi.org/10.6084/m9.figshare.7637210.v2
27	Data Processing	SOC perennials DATABASE	SOC perennials DATABASE.xls	figshare	doi:10.6084/m9.figshare.7637210.v2	https://doi.org/10.6084/m9.figshare.7637210.v2
28	Data Processing	SOC perennials DATABASE	SOC perennials DATABASE.xls	figshare	doi:10.6084/m9.figshare.7637210.v2	https://doi.org/10.6084/m9.figshare.7637210.v2
29	Data Processing	SOC perennials DATABASE	SOC perennials DATABASE.xls	figshare	doi:10.6084/m9.figshare.7637210.v2	https://doi.org/10.6084/m9.figshare.7637210.v2
30	Data Processing	SOC perennials DATABASE	SOC perennials DATABASE.xls	figshare	doi:10.6084/m9.figshare.7637210.v2	https://doi.org/10.6084/m9.figshare.7637210.v2
31	Data Processing	SOC perennials DATABASE	SOC perennials DATABASE.xls	figshare	doi:10.6084/m9.figshare.7637210.v2	https://doi.org/10.6084/m9.figshare.7637210.v2
32	Data Processing	SOC perennials DATABASE	SOC perennials DATABASE.xls	figshare	doi:10.6084/m9.figshare.7637210.v2	https://doi.org/10.6084/m9.figshare.7637210.v2
33	Data Processing	SOC perennials DATABASE	SOC perennials DATABASE.xls	figshare	doi:10.6084/m9.figshare.7637210.v2	https://doi.org/10.6084/m9.figshare.7637210.v2
34	Data Processing	SOC perennials DATABASE	SOC perennials DATABASE.xls	figshare	doi:10.6084/m9.figshare.7637210.v2	https://doi.org/10.6084/m9.figshare.7637210.v2
35	Data Processing	SOC perennials DATABASE	SOC perennials DATABASE.xls	figshare	doi:10.6084/m9.figshare.7637210.v2	https://doi.org/10.6084/m9.figshare.7637210.v2
36	Data Processing	SOC perennials DATABASE	SOC perennials DATABASE.xls	figshare	doi:10.6084/m9.figshare.7637210.v2	https://doi.org/10.6084/m9.figshare.7637210.v2
37	Data Processing	SOC perennials DATABASE	SOC perennials DATABASE.xls	figshare	doi:10.6084/m9.figshare.7637210.v2	https://doi.org/10.6084/m9.figshare.7637210.v2
38	Data Processing	SOC perennials DATABASE	SOC perennials DATABASE.xls	figshare	doi:10.6084/m9.figshare.7637210.v2	https://doi.org/10.6084/m9.figshare.7637210.v2
39	Data Processing	SOC perennials DATABASE	SOC perennials DATABASE.xls	figshare	doi:10.6084/m9.figshare.7637210.v2	https://doi.org/10.6084/m9.figshare.7637210.v2
40	Data Processing	SOC perennials DATABASE	SOC perennials DATABASE.xls	figshare	doi:10.6084/m9.figshare.7637210.v2	https://doi.org/10.6084/m9.figshare.7637210.v2
41	Data Processing	SOC perennials DATABASE	SOC perennials DATABASE.xls	figshare	doi:10.6084/m9.figshare.7637210.v2	https://doi.org/10.6084/m9.figshare.7637210.v2
42	Data Processing	SOC perennials DATABASE	SOC perennials DATABASE.xls	figshare	doi:10.6084/m9.figshare.7637210.v2	https://doi.org/10.6084/m9.figshare.7637210.v2
43	Data Processing	SOC perennials DATABASE	SOC perennials DATABASE.xls	figshare	doi:10.6084/m9.figshare.7637210.v2	https://doi.org/10.6084/m9.figshare.7637210.v2
44	Data Processing	SOC perennials DATABASE	SOC perennials DATABASE.xls	figshare	doi:10.6084/m9.figshare.7637210.v2	https://doi.org/10.6084/m9.figshare.7637210.v2
45	Data Processing	SOC perennials DATABASE	SOC perennials DATABASE.xls	figshare	doi:10.6084/m9.figshare.7637210.v2	https://doi.org/10.6084/m9.figshare.7637210.v2
46	Data Processing	SOC perennials DATABASE	SOC perennials DATABASE.xls	figshare	doi:10.6084/m9.figshare.7637210.v2	https://doi.org/10.6084/m9.figshare.7637210.v2
47	Data Processing	SOC perennials DATABASE	SOC perennials DATABASE.xls	figshare	doi:10.6084/m9.figshare.7637210.v2	https://doi.org/10.6084/m9.figshare.7637210.v2
48	Data Processing	SOC perennials DATABASE	SOC perennials DATABASE.xls	figshare	doi:10.6084/m9.figshare.7637210.v2	https://doi.org/10.6084/m9.figshare.7637210.v2
49	Data Processing	SOC perennials DATABASE	SOC perennials DATABASE.xls	figshare	doi:10.6084/m9.figshare.7637210.v2	https://doi.org/10.6084/m9.figshare.7637210.v2
50	Data Processing	SOC perennials DATABASE	SOC perennials DATABASE.xls	figshare	doi:10.6084/m9.figshare.7637210.v2	https://doi.org/10.6084/m9.figshare.7637210.v2
51	Data Processing	SOC perennials DATABASE	SOC perennials DATABASE.xls	figshare	doi:10.6084/m9.figshare.7637210.v2	https://doi.org/10.6084/m9.figshare.7637210.v2
52	Data Processing	SOC perennials DATABASE	SOC perennials DATABASE.xls	figshare	doi:10.6084/m9.figshare.7637210.v2	https://doi.org/10.6084/m9.figshare.7637210.v2
53	Data Processing	SOC perennials DATABASE	SOC perennials DATABASE.xls	figshare	doi:10.6084/m9.figshare.7637210.v2	https://doi.org/10.6084/m9.figshare.7637210.v2
54	Data Processing	SOC perennials DATABASE	SOC perennials DATABASE.xls	figshare	doi:10.6084/m9.figshare.7637210.v2	https://doi.org/10.6084/m9.figshare.7637210.v2
55	Data Processing	SOC perennials DATABASE	SOC perennials DATABASE.xls	figshare	doi:10.6084/m9.figshare.7637210.v2	https://doi.org/10.6084/m9.figshare.7637210.v2
56	Data Processing	SOC perennials DATABASE	SOC perennials DATABASE.xls	figshare	doi:10.6084/m9.figshare.7637210.v2	https://doi.org/10.6084/m9.figshare.7637210.v2
57	Data Processing	SOC perennials DATABASE	SOC perennials DATABASE.xls	figshare	doi:10.6084/m9.figshare.7637210.v2	https://doi.org/10.6084/m9.figshare.7637210.v2
58	Data Processing	SOC perennials DATABASE	SOC perennials DATABASE.xls	figshare	doi:10.6084/m9.figshare.7637210.v2	https://doi.org/10.6084/m9.figshare.7637210.v2
59	Data Processing	SOC perennials DATABASE	SOC perennials DATABASE.xls	figshare	doi:10.6084/m9.figshare.7637210.v2	https://doi.org/10.6084/m9.figshare.7637210.v2
60	Data Processing	SOC perennials DATABASE	SOC perennials DATABASE.xls	figshare	doi:10.6084/m9.figshare.7637210.v2	https://doi.org/10.6084/m9.figshare.7637210.v2
61	Data Processing	SOC perennials DATABASE	SOC perennials DATABASE.xls	figshare	doi:10.6084/m9.figshare.7637210.v2	https://doi.org/10.6084/m9.figshare.7637210.v2
62	Data Processing	SOC perennials DATABASE	SOC perennials DATABASE.xls	figshare	doi:10.6084/m9.figshare.7637210.v2	https://doi.org/10.6084/m9.figshare.7637210.v2
63	Data Processing	SOC perennials DATABASE	SOC perennials DATABASE.xls	figshare	doi:10.6084/m9.figshare.7637210.v2	https://doi.org/10.6084/m9.figshare.7637210.v2
64	Data Processing	SOC perennials DATABASE	SOC perennials DATABASE.xls	figshare	doi:10.6084/m9.figshare.7637210.v2	https://doi.org/10.6084/m9.figshare.7637210.v2
65	Data Processing	SOC perennials DATABASE	SOC perennials DATABASE.xls	figshare	doi:10.6084/m9.figshare.7637210.v2	https://doi.org/10.6084/m9.figshare.7637210.v2
66	Data Processing	SOC perennials DATABASE	SOC perennials DATABASE.xls	figshare	doi:10.6084/m9.figshare.7637210.v2	https://doi.org/10.6084/m9.figshare.7637210.v2
67	Data Processing	SOC perennials DATABASE	SOC perennials DATABASE.xls	figshare	doi:10.6084/m9.figshare.7637210.v2	https://doi.org/10.6084/m9.figshare.7637210.v2
68	Data Processing	SOC perennials DATABASE	SOC perennials DATABASE.xls	figshare	doi:10.6084/m9.figshare.7637210.v2	https://doi.org/10.6084/m9.figshare.7637210.v2
69	Data Processing	SOC perennials DATABASE	SOC perennials DATABASE.xls	figshare	doi:10.6084/m9.figshare.7637210.v2	https://doi.org/10.6084/m9.figshare.7637210.v2
70	Data Processing	SOC perennials DATABASE	SOC perennials DATABASE.xls	figshare	doi:10.6084/m9.figshare.7637210.v2	https://doi.org/10.6084/m9.figshare.7637210.v2
71	Data Processing	SOC perennials DATABASE	SOC perennials DATABASE.xls	figshare	doi:10.6084/m9.figshare.7637210.v2	https://doi.org/10.6084/m9.figshare.7637210.v2
72	Data Processing	SOC perennials DATABASE	SOC perennials DATABASE.xls	figshare	doi:10.6084/m9.figshare.7637210.v2	https://doi.org/10.6084/m9.figshare.7637210.v2
73	Data Processing	SOC perennials DATABASE	SOC perennials DATABASE.xls	figshare	doi:10.6084/m9.figshare.7637210.v2	https://doi.org/10.6084/m9.figshare.7637210.v2
74	Data Processing	SOC perennials DATABASE	SOC perennials DATABASE.xls	figshare	doi:10.6084/m9.figshare.7637210.v2	https://doi.org/10.6084/m9.figshare.7637210.v2
75	Data Processing	SOC perennials DATABASE	SOC perennials DATABASE.xls	figshare	doi:10.6084/m9.figshare.7637210.v2	https://doi.org/10.6084/m9.figshare.7637210.v2
76	Data Processing	SOC perennials DATABASE	SOC perennials DATABASE.xls	figshare	doi:10.6084/m9.figshare.7637210.v2	https://doi.org/10.6084/m9.figshare.7637210.v2
77	Data Processing	SOC perennials DATABASE	SOC perennials DATABASE.xls	figshare	doi:10.6084/m9.figshare.7637210.v2	https://doi.org/10.6084/m9.figshare.7637210.v2
78	Data Processing	SOC perennials DATABASE	SOC perennials DATABASE.xls	figshare	doi:10.6084/m9.figshare.7637210.v2	https://doi.org/10.6084/m9.figshare.7637210.v2
79	Data Processing	SOC perennials DATABASE	SOC perennials DATABASE.xls	figshare	doi:10.6084/m9.figshare.7637210.v2	https://doi.org/10.6084/m9.figshare.7637210.v2
80	Data Processing	SOC perennials DATABASE	SOC perennials DATABASE.xls	figshare	doi:10.6084/m9.figshare.7637210.v2	https://doi.org/10.6084/m9.figshare.7637210.v2
81	Data Processing	SOC perennials DATABASE	SOC perennials DATABASE.xls	figshare	doi:10.6084/m9.figshare.7637210.v2	https://doi.org/10.6084/m9.figshare.7637210.v2
82	Data Processing	SOC perennials DATABASE	SOC perennials DATABASE.xls	figshare	doi:10.6084/m9.figshare.7637210.v2	https://doi.org/10.6084/m9.figshare.7637210.v2
83	Data Processing	SOC perennials DATABASE	SOC perennials DATABASE.xls	figshare	doi:10.6084/m9.figshare.7637210.v2	https://doi.org/10.6084/m9.figshare.7637210.v2
84	Data Processing	SOC perennials DATABASE	SOC perennials DATABASE.xls	figshare	doi:10.6084/m9.figshare.7637210.v2	https://doi.org/10.6084/m9.figshare.7637210.v2
85	Data Processing	SOC perennials DATABASE	SOC perennials DATABASE.xls	figshare	doi:10.6084/m9.figshare.7637210.v2	https://doi.org/10.6084/m9.figshare.7637210.v2
86	Data Processing	SOC perennials DATABASE	SOC perennials DATABASE.xls	figshare	doi:10.6084/m9.figshare.7637210.v2	https://doi.org/10.6084/m9.figshare.7637210.v2
87	Data Processing	SOC perennials DATABASE	SOC perennials DATABASE.xls	figshare	doi:10.6084/m9.figshare.7637210.v2	https://doi.org/10.6084/m9.figshare.7637210.v2
88	Data Processing	SOC perennials DATABASE	SOC perennials DATABASE.xls	figshare	doi:10.6084/m9.figshare.7637210.v2	https://doi.org/10.6084/m9.figshare.7637210.v2
89	Data Processing	SOC perennials DATABASE	SOC perennials DATABASE.xls	figshare	doi:10.6084/m9.figshare.7637210.v2	https://doi.org/10.6084/m9.figshare.7637210.v2
90	Data Processing	SOC perennials DATABASE	SOC perennials DATABASE.xls	figshare	doi:10.6084/m9.figshare.7637210.v2	https://doi.org/10.6084/m9.figshare.7637210.v2
91	Data Processing	SOC perennials DATABASE	SOC perennials DATABASE.xls	figshare	doi:10.6084/m9.figshare.7637210.v2	https://doi.org/10.6084/m9.figshare.7637210.v2
92	Data Processing	SOC perennials DATABASE	SOC perennials DATABASE.xls	figshare	doi:10.6084/m9.figshare.7637210.v2	https://doi.org/10.6084/m9.figshare.7637210.v2
93	Data Processing	SOC perennials DATABASE	SOC perennials DATABASE.xls	figshare	doi:10.6084/m9.figshare.7637210.v2	https://doi.org/10.6084/m9.figshare.7637210.v2
94	Data Processing	SOC perennials DATABASE	SOC perennials DATABASE.xls	figshare	doi:10.6084/m9.figshare.7637210.v2	https://doi.org/10.6084/m9.figshare.7637210.v2
95	Data Processing	SOC perennials DATABASE	SOC perennials DATABASE.xls	figshare	doi:10.6084/m9.figshare.7637210.v2	https://doi.org/10.6084/m9.figshare.7637210.v2
96	Data Processing	SOC perennials DATABASE	SOC perennials DATABASE.xls	figshare	doi:10.6084/m9.figshare.7637210.v2	https://doi.org/10.6084/m9.figshare.7637210.v2
97	Data Processing	SOC perennials DATABASE	SOC perennials DATABASE.xls	figshare	doi:10.6084/m9.figshare.7637210.v2	https://doi.org/10.6084/m9.figshare.7637210.v2
98	Data Processing	SOC perennials DATABASE	SOC perennials DATABASE.xls	figshare	doi:10.6084/m9.figshare.7637210.v2	https://doi.org/10.6084/m9.figshare.7637210.v2
99	Data Processing	SOC perennials DATABASE	SOC perennials DATABASE.xls	figshare	doi:10.6084/m9.figshare.7637210.v2	https://doi.org/10.6084/m9.figshare.7637210.v2
100	Data Processing	SOC perennials DATABASE	SOC perennials DATABASE.xls	figshare	doi:10.6084/m9.figshare.7637210.v2	https://doi.org/10.6084/m9.figshare.7637210.v2
101	Data Processing	SOC perennials DATABASE	SOC perennials DATABASE.xls	figshare	doi:10.6084/m9.figshare.7637210.v2	https://doi.org/10.6084/m9.figshare.7637210.v2
102	Data Processing	SOC perennials DATABASE	SOC perennials DATABASE.xls	figshare	doi:10.6084/m9.figshare.7637210.v2	https://doi.org/10.6084/m9.figshare.7637210.v2
103	Data Processing	SOC perennials DATABASE	SOC perennials DATABASE.xls	figshare	doi:10.6084/m9.figshare.7637210.v2	https://doi.org/10.6084/m9.figshare.7637210.v2
104	Data Processing	SOC perennials DATABASE	SOC perennials DATABASE.xls	figshare	doi:10.6084/m9.figshare.7637210.v2	https://doi.org/10.6084/m9.figshare.7637210.v2
105	Data Processing	SOC perennials DATABASE	SOC perennials DATABASE.xls	figshare	doi:10.6084/m9.figshare.7637210.v2	https://doi.org/10.6084/m9.figshare.7637210.v2
106	Data Processing	SOC perennials DATABASE	SOC perennials DATABASE.xls	figshare	doi:10.6084/m9.figshare.7637210.v2	https://doi.org/10.6084/m9.figshare.7637210.v2
107	Data Processing	SOC perennials DATABASE	SOC perennials DATABASE.xls	figshare	doi:10.6084/m9.figshare.7637210.v2	https://doi.org/10.6084/m9.figshare.7637210.v2
108	Data Processing	SOC perennials DATABASE	SOC perennials DATABASE.xls	figshare	doi:10.6084/m9.figshare.7637210.v2	https://doi.org/10.6084/m9.figshare.7637210.v2
109	Data Processing	SOC perennials DATABASE	SOC perennials DATABASE.xls	figshare	doi:10.6084/m9.figshare.7637210.v2	https://doi.org/10.6084/m9.figshare.7637210.v2
110	Data Processing	SOC perennials DATABASE	SOC perennials DATABASE.xls	figshare	doi:10.6084/m9.figshare.7637210.v2	https://doi.org/10.6084/m9.figshare.7637210.v2
111	Data Processing	SOC perennials DATABASE	SOC perennials DATABASE.xls	figshare	doi:10.6084/m9.figshare.7637210.v2	https://doi.org/10.6084/m9.figshare.7637210.v2
112	Data Processing	SOC perennials DATABASE	SOC perennials DATABASE.xls	figshare	doi:10.6084/m9.figshare.7637210.v2	https://doi.org/10.6084/m9.figshare.7637210.v2
113	Data Processing	SOC perennials DATABASE	SOC perennials DATABASE.xls	figshare	doi:10.6084/m9.figshare.7637210.v2	https://doi.org/10.6084/m9.figshare.7637210.v2
114	Data Processing	SOC perennials DATABASE	SOC perennials DATABASE.xls	figshare	doi:10.6084/m9.figshare.7637210.v2	https://doi.org/10.6084/m9.figshare.7637210.v2
115	Data Processing	SOC perennials DATABASE	SOC perennials DATABASE.xls	figshare	doi:10.6084/m9.figshare.7637210.v2	https://doi.org/10.6084/m9.figshare.7637210.v2
116	Data Processing	SOC perennials DATABASE	SOC perennials DATABASE.xls	figshare	doi:10.6084/m9.figshare.7637210.v2	https://doi.org/10.6084/m9.figshare.7637210.v2
117	Data Processing	SOC perennials DATABASE	SOC perennials DATABASE.xls	figshare	doi:10.6084/m9.figshare.7637210.v2	https://doi.org/10.6084/m9.figshare.7637210.v2
118	Data Processing	SOC perennials DATABASE	SOC perennials DATABASE.xls	figshare	doi:10.6084/m9.figshare.7637210.v2	https://doi.org/10.6084/m9.figshare.7637210.v2
119	Data Processing	SOC perennials DATABASE	SOC perennials DATABASE.xls	figshare	doi:10.6084/m9.figshare.7637210.v2	https://doi.org/10.6084/m9.figshare.7637210.v2
120	Data Processing	SOC perennials DATABASE	SOC perennials DATABASE.xls	figshare	doi:10.6084/m9.figshare.7637210.v2	https://doi.org/10.6084/m9.figshare.7637210.v2
121	Data Processing	SOC perennials DATABASE	SOC perennials DATABASE.xls	figshare	doi:10.6084/m9.figshare.7637210.v2	https://doi.org/10.6084/m9.figshare.7637210.v2
122	Data Processing	SOC perennials DATABASE	SOC perennials DATABASE.xls	figshare	doi:10.6084/m9.figshare.7637210.v2	https://doi.org/10.6084/m9.figshare.7637210.v2
123	Data Processing	SOC perennials DATABASE	SOC perennials DATABASE.xls	figshare	doi:10.6084/m9.figshare.7637210.v2	https://doi.org/10.6084/m9.figshare.7637210.v2
124	Data Processing	SOC perennials DATABASE	SOC perennials DATABASE.xls	figshare	doi:10.6084/m9.figshare.7637210.v2	https://doi.org/10.6084/m9.figshare.7637210.v2
125	Data Processing	SOC perennials DATABASE	SOC perennials DATABASE.xls	figshare	doi:10.6084/m9.figshare.7637210.v2	https://doi.org/10.6084/m9.figshare.7637210.v2
126	Data Processing	SOC perennials DATABASE	SOC perennials DATABASE.xls	figshare	doi:10.6084/m9.figshare.7637210.v2	https://doi.org/10.6084/m9.figshare.7637210.v2
127	Data Processing	SOC perennials DATABASE	SOC perennials DATABASE.xls	figshare	doi:10.6084/m9.figshare.7637210.v2	https://doi.org/10.6084/m9.figshare.7637210.v2
128	Data Processing	SOC perennials DATABASE	SOC perennials DATABASE.xls	figshare	doi:10.6084/m9.figshare.7637210.v2	https://doi.org/10.6084/m9.figshare.7637210.v2
129	Data Processing	SOC perennials DATABASE	SOC perennials DATABASE.xls	figshare	doi:10.6084/m9.figshare.7637210.v2	https://doi.org/10.6084/m9.figshare.7637210.v2
130	Data Processing	SOC perennials DATABASE	SOC perennials DATABASE.xls	figshare	doi:10.6084/m9.figshare.7637210.v2	https://doi.org/10.6084/m9.figshare.7637210.v2
131	Data Processing	SOC perennials DATABASE	SOC perennials DATABASE.xls	figshare	doi:10.6084/m9.figshare.7637210.v2	https://doi.org/10.6084/m9.figshare.7637210.v2
132	Data Processing	SOC perennials DATABASE	SOC perennials DATABASE.xls	figshare	doi:10.6084/m9.figshare.7637210.v2	https://doi.org/10.6084/m9.figshare.7637210.v2
133	Data Processing	SOC perennials DATABASE	SOC perennials DATABASE.xls	figshare	doi:10.6084/m9.figshare.7637210.v2	https://doi.org/10.6084/m9.figshare.7637210.v2
134	Data Processing	SOC perennials DATABASE	SOC perennials DATABASE.xls	figshare	doi:10.6084/m9.figshare.7637210.v2	https://doi.org/10.6084/m9.figshare.7637210.v2
135	Data Processing	SOC perennials DATABASE	SOC perennials DATABASE.xls	figshare	doi:10.6084/m9.figshare.7637210.v2	https://doi.org/10.6084/m9.figshare.7637210.v2
136	Data Processing	SOC perennials DATABASE	SOC perennials DATABASE.xls	figshare	doi:10.6084/m9.figshare.7637210.v2	https://doi.org/10.6084/m9.figshare.7637210.v2
137	Data Processing	SOC perennials DATABASE	SOC perennials DATABASE.xls	figshare	doi:10.6084/m9.figshare.7637210.v2	https://doi.org/10.6084/m9.figshare.7637210.v2
138	Data Processing	SOC perennials DATABASE	SOC perennials DATABASE.xls	figshare	doi:10.6084/m9.figshare.7637210.v2	https://doi.org/10.6084/m9.figshare.7637210.v2
139	Data Processing	SOC perennials DATABASE	SOC perennials DATABASE.xls	figshare	doi:10.6084/m9.figshare.7637210.v2	https://doi.org/10.6084/m9.figshare.7637210.v2
140	Data Processing	SOC perennials DATABASE	SOC perennials DATABASE.xls	figshare	doi:10.6084/m9.figshare.7637210.v2	https://doi.org/10.6084/m9.figshare.7637210.v2
141	Data Processing	SOC perennials DATABASE	SOC perennials DATABASE.xls	figshare	doi:10.6084/m9.figshare.7637210.v2	https://doi.org/10.6084/m9.figshare.7637210.v2
142	Data Processing	SOC perennials DATABASE	SOC perennials DATABASE.xls	figshare	doi:10.6084/m9.figshare.7637210.v2	https://doi.org/10.6084/m9.figshare.7637210.v2
143	Data Processing	SOC perennials DATABASE	SOC perennials DATABASE.xls	figshare	doi:10.6084/m9.figshare.7637210.v2	https://doi.org/10.6084/m9.figshare.7637210.v2
144	Data Processing	SOC perennials DATABASE	SOC perennials DATABASE.xls	figshare	doi:10.6084/m9.figshare.7637210.v2	https://doi.org/10.6084/m9.figshare.7637210.v2
145	Data Processing	SOC perennials DATABASE	SOC perennials DATABASE.xls	figshare	doi:10.6084/m9.figshare.7637210.v2	https://doi.org/10.6084/m9.figshare.7637210.v2
146	Data Processing	SOC perennials DATABASE	SOC perennials DATABASE.xls	figshare	doi:10.6084/m9.figshare.7637210.v2	https://doi.org/10.6084/m9.figshare.7637210.v2
147	Data Processing	SOC perennials DATABASE	SOC perennials DATABASE.xls	figshare	doi:10.6084/m9.figshare.7637210.v2	https://doi.org/10.6084/m9.figshare.7637210.v2
148	Data Processing	SOC perennials DATABASE	SOC perennials DATABASE.xls	figshare	doi:10.6084/m9.figshare.7637210.v2	https://doi.org/10.6084/m9.figshare.7637210.v2
149	Data Processing	SOC perennials DATABASE	SOC perennials DATABASE.xls	figshare	doi:10.6084/m9.figshare.7637210.v2	https://doi.org/10.6084/m9.figshare.7637210.v2
150	Data Processing	SOC perennials DATABASE	SOC perennials DATABASE.xls	figshare	doi:10.6084/m9.figshare.7637210.v2	https://doi.org/10.6084/m9.figshare.7637210.v2
151	Data Processing	SOC perennials DATABASE	SOC perennials DATABASE.xls	figshare	doi:10.6084/m9.figshare.7637210.v2	https://doi.org/10.6084/m9.figshare.7637210.v2
152	Data Processing	SOC perennials DATABASE	SOC perennials DATABASE.xls	figshare	doi:10.6084/m9.figshare.7637210.v2	https://doi.org/10.6084/m9.figshare.7637210.v2
153	Data Processing	SOC perennials DATABASE	SOC perennials DATABASE.xls	figshare	doi:10.6084/m9.figshare.7637210.v2	https://doi.org/10.6084/m9.figshare.7637210.v2
154	Data Processing	SOC perennials DATABASE	SOC perennials DATABASE.xls	figshare	doi:10.6084/m9.figshare.7637210.v2	https://doi.org/10.6084/m9.figshare.7637210.v2
155	Data Processing	SOC perennials DATABASE	SOC perennials DATABASE.xls	figshare	doi:10.6084/m9.figshare.7637210.v2	https://doi.org/10.6084/m9.figshare.7637210.v2
156	Data Processing	SOC perennials DATABASE	SOC perennials DATABASE.xls	figshare	doi:10.6084/m9.figshare.7637210.v2	https://doi.org/10.6084/m9.figshare.7637210.v2
157	Data Processing	SOC perennials DATABASE	SOC perennials DATABASE.xls	figshare	doi:10.6084/m9.figshare.7637210.v2	https://doi.org/10.6084/m9.figshare.7637210.v2
158	Data Processing	SOC perennials DATABASE	SOC perennials DATABASE.xls	figshare	doi:10.6084/m9.figshare.7637210.v2	https://doi.org/10.6084/m9.figshare.7637210.v2
159	Data Processing	SOC perennials DATABASE	SOC perennials DATABASE.xls	figshare	doi:10.6084/m9.figshare.7637210.v2	https://doi.org/10.6084/m9.figshare.7637210.v2
160	Data Processing	SOC perennials DATABASE	SOC perennials DATABASE.xls	figshare	doi:10.6084/m9.figshare.7637210.v2	https://doi.org/10.6084/m9.figshare.7637210.v2
161	Data Processing	SOC perennials DATABASE	SOC perennials DATABASE.xls	figshare	doi:10.6084/m9.figshare.7637210.v2	https://doi.org/10.6084/m9.figshare.7637210.v2
162	Data Processing	SOC perennials DATABASE	SOC perennials DATABASE.xls	figshare	doi:10.6084/m9.figshare.7637210.v2	https://doi.org/10.6084/m9.figshare.7637210.v2
163	Data Processing	SOC perennials DATABASE	SOC perennials DATABASE.xls	figshare	doi:10.6084/m9.figshare.7637210.v2	https://doi.org/10.6084/m9.figshare.7637210.v2
164	Data Processing	SOC perennials DATABASE	SOC perennials DATABASE.xls	figshare	doi:10.6084/m9.figshare.7637210.v2	https://doi.org/10.6084/m9.figshare.7637210.v2
165	Data Processing	SOC perennials DATABASE	SOC perennials DATABASE.xls	figshare	doi:10.6084/m9.figshare.7637210.v2	https://doi.org/10.6084/m9.figshare.7637210.v2
166	Data Processing	SOC perennials DATABASE	SOC perennials DATABASE.xls	figshare	doi:10.6084/m9.figshare.7637210.v2	https://doi.org/10.6084/m9.figshare.7637210.v2
167	Data Processing	SOC perennials DATABASE	SOC perennials DATABASE.xls	figshare	doi:10.6084/m9.figshare.7637210.v2	https://doi.org/10.6084/m9.figshare.7637210.v2
168	Data Processing	SOC perennials DATABASE	SOC perennials DATABASE.xls	figshare	doi:10.6084/m9.figshare.7637210.v2	https://doi.org/10.6084/m9.figshare.7637210.v2
169	Data Processing	SOC perennials DATABASE	SOC perennials DATABASE.xls	figshare	doi:10.6084/m9.figshare.7637210.v2	https://doi.org/10.6084/m9.figshare.7637210.v2
170	Data Processing	SOC perennials DATABASE	SOC perennials DATABASE.xls	figshare	doi:10.6084/m9.figshare.7637210.v2	https://doi.org/10.6084/m9.figshare.7637210.v2
171	Data Processing	SOC perennials DATABASE	SOC perennials DATABASE.xls	figshare	doi:10.6084/m9.figshare.7637210.v2	https://doi.org/10.6084/m9.figshare.7637210.v2
172	Data Processing	SOC perennials DATABASE	SOC perennials DATABASE.xls	figshare	doi:10.6084/m9.figshare.7637210.v2	https://doi.org/10.6084/m9.figshare.7637210.v2
173	Data Processing	SOC perennials DATABASE	SOC perennials DATABASE.xls	figshare	doi:10.6084/m9.figshare.7637210.v2	https://doi.org/10.6084/m9.figshare.7637210.v2
174	Data Processing	SOC perennials DATABASE	SOC perennials DATABASE.xls	figshare	doi:10.6084/m9.figshare.7637210.v2	https://doi.org/10.6084/m9.figshare.7637210.v2
175	Data Processing	SOC perennials DATABASE	SOC perennials DATABASE.xls	figshare	doi:10.6084/m9.figshare.7637210.v2	https://doi.org/10.6084/m9.figshare.7637210.v2
176	Data Processing	SOC perennials DATABASE	SOC perennials DATABASE.xls	figshare	doi:10.6084/m9.figshare.7637210.v2	https://doi.org/10.6084/m9.figshare.7637210.v2
177	Data Processing	SOC perennials DATABASE	SOC perennials DATABASE.xls	figshare	doi:10.6084/m9.figshare.7637210.v2	https://doi.org/10.6084/m9.figshare.7637210.v2
178	Data Processing	SOC perennials DATABASE	SOC perennials DATABASE.xls	figshare	doi:10.6084/m9.figshare.7637210.v2	https://doi.org/10.6084/m9.figshare.7637210.v2
179	Data Processing	SOC perennials DATABASE	SOC perennials DATABASE.xls	figshare	doi:10.6084/m9.figshare.7637210.v2	https://doi.org/10.6084/m9.figshare.7637210.v2
180	Data Processing	SOC perennials DATABASE	SOC perennials DATABASE.xls	figshare	doi:10.6084/m9.figshare.7637210.v2	https://doi.org/10.6084/m9.figshare.7637210.v2
181	Data Processing	SOC perennials DATABASE	SOC perennials DATABASE.xls	figshare	doi:10.6084/m9.figshare.7637210.v2	https://doi.org/10.6084/m9.figshare.7637210.v2
182	Data Processing	SOC perennials DATABASE	SOC perennials DATABASE.xls	figshare	doi:10.6084/m9.figshare.7637210.v2	https://doi.org/10.6084/m9.figshare.7637210.v2
183	Data Processing	SOC perennials DATABASE	SOC perennials DATABASE.xls	figshare	doi:10.6084/m9.figshare.7637210.v2	https://doi.org/10.6084/m9.figshare.7637210.v2
184	Data Processing	SOC perennials DATABASE	SOC perennials DATABASE.xls	figshare	doi:10.6084/m9.figshare.7637210.v2	https://doi.org/10.6084/m9.figshare.7637210.v2
185	Data Processing	SOC perennials DATABASE	SOC perennials DATABASE.xls	figshare	doi:10.6084/m9.figshare.7637210.v2	https://doi.org/10.6084/m9.figshare.7637210.v2
186	Data Processing	SOC perennials DATABASE	SOC perennials DATABASE.xls	figshare	doi:10.6084/m9.figshare.7637210.v2	https://doi.org/10.6084/m9.figshare.7637210.v2
187	Data Processing	SOC perennials DATABASE	SOC perennials DATABASE.xls	figshare	doi:10.6084/m9.figshare.7637210.v2	https://doi.org/10.6084/m9.figshare.7637210.v2
188	Data Processing	SOC perennials DATABASE	SOC perennials DATABASE.xls	figshare	doi:10.6084/m9.figshare.7637210.v2	https://doi.org/10.6084/m9.figshare.7637210.v2
189	Data Processing	SOC perennials DATABASE	SOC perennials DATABASE.xls	figshare	doi:10.6084/m9.figshare.7637210.v2	https://doi.org/10.6084/m9.figshare.7637210.v2
190	Data Processing	SOC perennials DATABASE	SOC perennials DATABASE.xls	figshare	doi:10.6084/m9.figshare.7637210.v2	https://doi.org/10.6084/m9.figshare.7637210.v2
191	Data Processing	SOC perennials DATABASE	SOC perennials DATABASE.xls	figshare	doi:10.6084/m9.figshare.7637210.v2	https://doi.org/10.6084/m9.figshare.7637210.v2
192	Data Processing	SOC perennials DATABASE	SOC perennials DATABASE.xls	figshare	doi:10.6084/m9.figshare.7637210.v2	https://doi.org/10.6084/m9.figshare.7637210.v2
193	Data Processing	SOC perennials DATABASE	SOC perennials DATABASE.xls	figshare	doi:10.6084/m9.figshare.7637210.v2	https://doi.org/10.6084/m9.figshare.7637210.v2
194	Data Processing	SOC perennials DATABASE	SOC perennials DATABASE.xls	figshare	doi:10.6084/m9.figshare.7637210.v2	https://doi.org/10.6084/m9.figshare.7637210.v2
195	Data Processing	SOC perennials DATABASE	SOC perennials DATABASE.xls	figshare	doi:10.6084/m9.figshare.7637210.v2	https://doi.org/10.6084/m9.figshare.7637210.v2
196	Data Processing	SOC perennials DATABASE	SOC perennials DATABASE.xls	figshare	doi:10.6084/m9.figshare.7637210.v2	https://doi.org/10.6084/m9.figshare.7637210.v2
197	Data Processing	SOC perennials DATABASE	SOC perennials DATABASE.xls	figshare	doi:10.6084/m9.figshare.7637210.v2	https://doi.org/10.6084/m9.figshare.7637210.v2
198	Data Processing	SOC perennials DATABASE	SOC perennials DATABASE.xls	figshare	doi:10.6084/m9.figshare.7637210.v2	https://doi.org/10.6084/m9.figshare.7637210.v2
199	Data Processing	SOC perennials DATABASE	SOC perennials DATABASE.xls	figshare	doi:10.6084/m9.figshare.7637210.v2	https://doi.org/10.6084/m9.figshare.7637210.v2
200	Data Processing	SOC perennials DATABASE	SOC perennials DATABASE.xls	figshare	doi:10.6084/m9.figshare.7637210.v2	https://doi.org/10.6084/m9.figshare.7637210.v2
201	Data Processing	SOC perennials DATABASE	SOC perennials DATABASE.xls	figshare	doi:10.6084/m9.figshare.7637210.v2	https://doi.org/10.6084/m9.figshare.7637210.v2
202	Data Processing	SOC perennials DATABASE	SOC perennials DATABASE.xls	figshare	doi:10.6084/m9.figshare.7637210.v2	https://doi.org/10.6084/m9.figshare.7637210.v2
203	Data Processing	SOC perennials DATABASE	SOC perennials DATABASE.xls	figshare	doi:10.6084/m9.figshare.7637210.v2	https://doi.org/10.6084/m9.figshare.7637210.v2
204	Data Processing	SOC perennials DATABASE	SOC perennials DATABASE.xls	figshare	doi:10.6084/m9.figshare.7637210.v2	https://doi.org/10.6084/m9.figshare.7637210.v2
205	Data Processing	SOC perennials DATABASE	SOC perennials DATABASE.xls	figshare	doi:10.6084/m9.figshare.7637210.v2	https://doi.org/10.6084/m9.figshare.7637210.v2
206	Data Processing	SOC perennials DATABASE	SOC perennials DATABASE.xls	figshare	doi:10.6084/m9.figshare.7637210.v2	https://doi.org/10.6084/m9.figshare.7637210.v2
207	Data Processing	SOC perennials DATABASE	SOC perennials DATABASE.xls	figshare	doi:10.6084/m9.figshare.7637210.v2	https://doi.org/10.6084/m9.figshare.7637210.v2
208	Data Processing	SOC perennials DATABASE	SOC perennials DATABASE.xls	figshare	doi:10.6084/m9.figshare.7637210.v2	https://doi.org/10.6084/m9.figshare.7637210.v2
209	Data Processing	SOC perennials DATABASE	SOC perennials DATABASE.xls	figshare	doi:10.6084/m9.figshare.7637210.v2	https://doi.org/10.6084/m9.figshare.7637210.v2
210	Data Processing	SOC perennials DATABASE	SOC perennials DATABASE.xls	figshare	doi:10.6084/m9.figshare.7637210.v2	https://doi.org/10.6084/m9.figshare.7637210.v2
211	Data Processing	SOC perennials DATABASE	SOC perennials DATABASE.xls	figshare	doi:10.6084/m9.figshare.7637210.v2	https://doi.org/10.6084/m9.figshare.7637210.v2
212	Data Processing	SOC perennials DATABASE	SOC perennials DATABASE.xls	figshare	doi:10.6084/m9.figshare.7637210.v2	https://doi.org/10.6084/m9.figshare.7637210.v2
213	Data Processing	SOC perennials DATABASE	SOC perennials DATABASE.xls	figshare	doi:10.6084/m9.figshare.7637210.v2	https://doi.org/10.6084/m9.figshare.7637210.v2
214	Data Processing	SOC perennials DATABASE	SOC perennials DATABASE.xls	figshare	doi:10.6084/m9.figshare.7637210.v2	https://doi.org/10.6084/m9.figshare.7637210.v2
215	Data Processing	SOC perennials DATABASE	SOC perennials DATABASE.xls	figshare	doi:10.6084/m9.figshare.7637210.v2	https://doi.org/10.6084/m9.figshare.7637210.v2
216	Data Processing	SOC perennials DATABASE	SOC perennials DATABASE.xls	figshare	doi:10.6084/m9.figshare.7637210.v2	https://doi.org/10.6084/m9.figshare.7637210.v2
217	Data Processing	SOC perennials DATABASE	SOC perennials DATABASE.xls	figshare	doi:10.6084/m9.figshare.7637210.v2	https://doi.org/10.6084/m9.figshare.7637210.v2
218	Data Processing	SOC perennials DATABASE	SOC perennials DATABASE.xls	figshare	doi:10.6084/m9.figshare.7637210.v2	https://doi.org/10.6084/m9.figshare.7637210.v2
219	Data Processing	SOC perennials DATABASE	SOC perennials DATABASE.xls	figshare	doi:10.6084/m9.figshare.7637210.v2	https://doi.org/10.6084/m9.figshare.7637210.v2
220	Data Processing	SOC perennials DATABASE	SOC perennials DATABASE.xls	figshare	doi:10.6084/m9.figshare.7637210.v2	https://doi.org/10.6084/m9.figshare.7637210.v2
221	Data Processing	SOC perennials DATABASE	SOC perennials DATABASE.xls	figshare	doi:10.6084/m9.figshare.7637210.v2	https://doi.org/10.6084/m9.figshare.7637210.v2
222	Data Processing	SOC perennials DATABASE	SOC perennials DATABASE.xls	figshare	doi:10.6084/m9.figshare.7637210.v2	https://doi.org/10.6084/m9.figshare.7637210.v2
223	Data Processing	SOC perennials DATABASE	SOC perennials DATABASE.xls	figshare	doi:10.6084/m9.figshare.7637210.v2	https://doi.org/10.6084/m9.figshare.7637210.v2
224	Data Processing	SOC perennials DATABASE	SOC perennials DATABASE.xls	figshare	doi:10.6084/m9.figshare.7637210.v2	https://doi.org/10.6084/m9.figshare.7637210.v2
225	Data Processing	SOC perennials DATABASE	SOC perennials DATABASE.xls	figshare	doi:10.6084/m9.figshare.7637210.v2	https://doi.org/10.6084/m9.figshare.7637210.v2
226	Data Processing	SOC perennials DATABASE	SOC perennials DATABASE.xls	figshare	doi:10.6084/m9.figshare.7637210.v2	https://doi.org/10.6084/m9.figshare.7637210.v2
227	Data Processing	SOC perennials DATABASE	SOC perennials DATABASE.xls	figshare	doi:10.6084/m9.figshare.7637210.v2	https://doi.org/10.6084/m9.figshare.7637210.v2
228	Data Processing	SOC perennials DATABASE	SOC perennials DATABASE.xls	figshare	doi:10.6084/m9.figshare.7637210.v2	https://doi.org/10.6084/m9.figshare.7637210.v2
229	Data Processing	SOC perennials DATABASE	SOC perennials DATABASE.xls	figshare	doi:10.6084/m9.figshare.7637210.v2	https://doi.org/10.6084/m9.figshare.7637210.v2
230	Data Processing	SOC perennials DATABASE	SOC perennials DATABASE.xls	figshare	doi:10.6084/m9.figshare.7637210.v2	https://doi.org/10.6084/m9.figshare.7637210.v2
231	Data Processing	SOC perennials DATABASE	SOC perennials DATABASE.xls	figshare	doi:10.6084/m9.figshare.7637210.v2	https://doi.org/10.6084/m9.figshare.7637210.v2
232	Data Processing	SOC perennials DATABASE	SOC perennials DATABASE.xls	figshare	doi:10.6084/m9.figshare.7637210.v2	https://doi.org/10.6084/m9.figshare.7637210.v2
233	Data Processing	SOC perennials DATABASE	SOC perennials DATABASE.xls	figshare	doi:10.6084/m9.figshare.7637210.v2	https://doi.org/10.6084/m9.figshare.7637210.v2
234	Data Processing	SOC perennials DATABASE	SOC perennials DATABASE.xls	figshare	doi:10.6084/m9.figshare.7637210.v2	https://doi.org/10.6084/m9.figshare.7637210.v2
235	Data Processing	SOC perennials DATABASE	SOC perennials DATABASE.xls	figshare	doi:10.6084/m9.figshare.7637210.v2	https://doi.org/10.6084/m9.figshare.7637210.v2
236	Data Processing	SOC perennials DATABASE	SOC perennials DATABASE.xls	figshare	doi:10.6084/m9.figshare.7637210.v2	https://doi.org/10.6084/m9.figshare.7637210.v2
237	Data Processing	SOC perennials DATABASE	SOC perennials DATABASE.xls	figshare	doi:10.6084/m9.figshare.7637210.v2	https://doi.org/10.6084/m9.figshare.7637210.v2
238	Data Processing	SOC perennials DATABASE	SOC perennials DATABASE.xls	figshare	doi:10.6084/m9.figshare.7637210.v2	https://doi.org/10.6084/m9.figshare.7637210.v2
239	Data Processing	SOC perennials DATABASE	SOC perennials DATABASE.xls	figshare	doi:10.6084/m9.figshare.7637210.v2	https://doi.org/10.6084/m9.figshare.7637210.v2
240	Data Processing	SOC perennials DATABASE	SOC perennials DATABASE.xls	figshare	doi:10.6084/m9.figshare.7637210.v2	https://doi.org/10.6084/m9.figshare.7637210.v2
241	Data Processing	SOC perennials DATABASE	SOC perennials DATABASE.xls	figshare	doi:10.6084/m9.figshare.7637210.v2	https://doi.org/10.6084/m9.figshare.7637210.v2
242	Data Processing	SOC perennials DATABASE	SOC perennials DATABASE.xls	figshare	doi:10.6084/m9.figshare.7637210.v2	https://doi.org/10.6084/m9.figshare.7637210.v2
243	Data Processing	SOC perennials DATABASE	SOC perennials DATABASE.xls	figshare	doi:10.6084/m9.figshare.7637210.v2	https://doi.org/10.6084/m9.figshare.7637210.v2
244	Data Processing	SOC perennials DATABASE	SOC perennials DATABASE.xls	figshare	doi:10.6084/m9.figshare.7637210.v2	https://doi.org/10.6084/m9.figshare.7637210.v2
245	Data Processing	SOC perennials DATABASE	SOC perennials DATABASE.xls	figshare	doi:10.6084/m9.figshare.7637210.v2	https://doi.org/10.6084/m9.figshare.7637210.v2
246	Data Processing	SOC perennials DATABASE	SOC perennials DATABASE.xls	figshare	doi:10.6084/m9.figshare.7637210.v2	https://doi.org/10.6084/m9.figshare.7637210.v2
247	Data Processing	SOC perennials DATABASE	SOC perennials DATABASE.xls	figshare	doi:10.6084/m9.figshare.7637210.v2	https://doi.org/10.6084/m9.figshare.7637210.v2
248	Data Processing	SOC perennials DATABASE	SOC perennials DATABASE.xls	figshare	doi:10.6084/m9.figshare.7637210.v2	https://doi.org/10.6084/m9.figshare.7637210.v2
249	Data Processing	SOC perennials DATABASE	SOC perennials DATABASE.xls	figshare	doi:10.6084/m9.figshare.7637210.v2	https://doi.org/10.6084/m9.figshare.7637210.v2
250	Data Processing	SOC perennials DATABASE	SOC perennials DATABASE.xls	figshare	doi:10.6084/m9.figshare.7637210.v2	https://doi.org/10.6084/m9.figshare.7637210.v2
251	Data Processing	SOC perennials DATABASE	SOC perennials DATABASE.xls	figshare	doi:10.6084/m9.figshare.7637210.v2	https://doi.org/10.6084/m9.figshare.7637210.v2
252	Data Processing	SOC perennials DATABASE	SOC perennials DATABASE.xls	figshare	doi:10.6084/m9.figshare.7637210.v2	https://doi.org/10.6084/m9.figshare.7637210.v2
253	Data Processing	SOC perennials DATABASE	SOC perennials DATABASE.xls	figshare	doi:10.6084/m9.figshare.7637210.v2	https://doi.org/10.6084/m9.figshare.7637210.v2
254	Data Processing	SOC perennials DATABASE	SOC perennials DATABASE.xls	figshare	doi:10.6084/m9.figshare.7637210.v2	https://doi.org/10.6084/m9.figshare.7637210.v2
255	Data Processing	SOC perennials DATABASE	SOC perennials DATABASE.xls	figshare	doi:10.6084/m9.figshare.7637210.v2	https://doi.org/10.6084/m9.figshare.7637210.v2
256	Data Processing	SOC perennials DATABASE	SOC perennials DATABASE.xls	figshare	doi:10.6084/m9.figshare.7637210.v2	https://doi.org/10.6084/m9.figshare.7637210.v2
257	Data Processing	SOC perennials DATABASE	SOC perennials DATABASE.xls	figshare	doi:10.6084/m9.figshare.7637210.v2	https://doi.org/10.6084/m9.figshare.7637210.v2
258	Data Processing	SOC perennials DATABASE	SOC perennials DATABASE.xls	figshare	doi:10.6084/m9.figshare.7637210.v2	https://doi.org/10.6084/m9.figshare.7637210.v2
259	Data Processing	SOC perennials DATABASE	SOC perennials DATABASE.xls	figshare	doi:10.6084/m9.figshare.7637210.v2	https://doi.org/10.6084/m9.figshare.7637210.v2
260	Data Processing	SOC perennials DATABASE	SOC perennials DATABASE.xls	figshare	doi:10.6084/m9.figshare.7637210.v2	https://doi.org/10.6084/m9.figshare.7637210.v2
261	Data Processing	SOC perennials DATABASE	SOC perennials DATABASE.xls	figshare	doi:10.6084/m9.figshare.7637210.v2	https://doi.org/10.6084/m9.figshare.7637210.v2
262	Data Processing	SOC perennials DATABASE	SOC perennials DATABASE.xls	figshare	doi:10.6084/m9.figshare.7637210.v2	https://doi.org/10.6084/m9.figshare.7637210.v2
263	Data Processing	SOC perennials DATABASE	SOC perennials DATABASE.xls	figshare	doi:10.6084/m9.figshare.7637210.v2	https://doi.org/10.6084/m9.figshare.7637210.v2
264	Data Processing	SOC perennials DATABASE	SOC perennials DATABASE.xls	figshare	doi:10.6084/m9.figshare.7637210.v2	https://doi.org/10.6084/m9.figshare.7637210.v2
265	Data Processing	SOC perennials DATABASE	SOC perennials DATABASE.xls	figshare	doi:10.6084/m9.figshare.7637210.v2	https://doi.org/10.6084/m9.figshare.7637210.v2
266	Data Processing	SOC perennials DATABASE	SOC perennials DATABASE.xls	figshare	doi:10.6084/m9.figshare.7637210.v2	https://doi.org/10.6084/m9.figshare.7637210.v2
267	Data Processing	SOC perennials DATABASE	SOC perennials DATABASE.xls	figshare	doi:10.6084/m9.figshare.7637210.v2	https://doi.org/10.6084/m9.figshare.7637210.v2
268	Data Processing	SOC perennials DATABASE	SOC perennials DATABASE.xls	figshare	doi:10.6084/m9.figshare.7637210.v2	https://doi.org/10.6084/m9.figshare.7637210.v2
269	Data Processing	SOC perennials DATABASE	SOC perennials DATABASE.xls	figshare	doi:10.6084/m9.figshare.7637210.v2	https://doi.org/10.6084/m9.figshare.7637210.v2
270	Data Processing	SOC perennials DATABASE	SOC perennials DATABASE.xls	figshare	doi:10.6084/m9.figshare.7637210.v2	https://doi.org/10.6084/m9.figshare.7637210.v2
271	Data Processing	SOC perennials DATABASE	SOC perennials DATABASE.xls	figshare	doi:10.6084/m9.figshare.7637210.v2	https://doi.org/10.6084/m9.figshare.7637210.v2
272	Data Processing	SOC perennials DATABASE	SOC perennials DATABASE.xls	figshare	doi:10.6084/m9.figshare.7637210.v2	https://doi.org/10.6084/m9.figshare.7637210.v2
273	Data Processing	SOC perennials DATABASE	SOC perennials DATABASE.xls	figshare	doi:10.6084/m9.figshare.7637210.v2	https://doi.org/10.6084/m9.figshare.7637210.v2
274	Data Processing	SOC perennials DATABASE	SOC perennials DATABASE.xls	figshare	doi:10.6084/m9.figshare.7637210.v2	https://doi.org/10.6084/m9.figshare.7637210.v2
275	Data Processing	SOC perennials DATABASE	SOC perennials DATABASE.xls	figshare	doi:10.6084/m9.figshare.7637210.v2	https://doi.org/10.6084/m9.figshare.7637210.v2
276	Data Processing	SOC perennials DATABASE	SOC perennials DATABASE.xls	figshare	doi:10.6084/m9.figshare.7637210.v2	https://doi.org/10.6084/m9.figshare.7637210.v2
277	Data Processing	SOC perennials DATABASE	SOC perennials DATABASE.xls	figshare	doi:10.6084/m9.figshare.7637210.v2	https://doi.org/10.6084/m9.figshare.7637210.v2
278	Data Processing	SOC perennials DATABASE	SOC perennials DATABASE.xls	figshare	doi:10.6084/m9.figshare.7637210.v2	https://doi.org/10.6084/m9.figshare.7637210.v2
279	Data Processing	SOC perennials DATABASE	SOC perennials DATABASE.xls	figshare	doi:10.6084/m9.figshare.7637210.v2	https://doi.org/10.6084/m9.figshare.7637210.v2
280	Data Processing	SOC perennials DATABASE	SOC perennials DATABASE.xls	figshare	doi:10.6084/m9.figshare.7637210.v2	https://doi.org/10.6084/m9.figshare.7637210.v2
281	Data Processing	SOC perennials DATABASE	SOC perennials DATABASE.xls	figshare	doi:10.6084/m9.figshare.7637210.v2	https://doi.org/10.6084/m9.figshare.7637210.v2
282	Data Processing	SOC perennials DATABASE	SOC perennials DATABASE.xls	figshare	doi:10.6084/m9.figshare.7637210.v2	https://doi.org/10.6084/m9.figshare.7637210.v2
283	Data Processing	SOC perennials DATABASE	SOC perennials DATABASE.xls	figshare	doi:10.6084/m9.figshare.7637210.v2	https://doi.org/10.6084/m9.figshare.7637210.v2
284	Data Processing	SOC perennials DATABASE	SOC perennials DATABASE.xls	figshare	doi:10.6084/m9.figshare.7637210.v2	https://doi.org/10.6084/m9.figshare.7637210.v2
285	Data Processing	SOC perennials DATABASE	SOC perennials DATABASE.xls	figshare	doi:10.6084/m9.figshare.7637210.v2	https://doi.org/10.6084/m9.figshare.7637210.v2
286	Data Processing	SOC perennials DATABASE	SOC perennials DATABASE.xls	figshare	doi:10.6084/m9.figshare.7637210.v2	https://doi.org/10.6084/m9.figshare.7637210.v2
287	Data Processing	SOC perennials DATABASE	SOC perennials DATABASE.xls	figshare	doi:10.6084/m9.figshare.7637210.v2	https://doi.org/10.6084/m9.figshare.7637210.v2
288	Data Processing	SOC perennials DATABASE	SOC perennials DATABASE.xls	figshare	doi:10.6084/m9.figshare.7637210.v2	https://doi.org/10.6084/m9.figshare.7637210.v2
289	Data Processing	SOC perennials DATABASE	SOC perennials DATABASE.xls	figshare	doi:10.6084/m9.figshare.7637210.v2	https://doi.org/10.6084/m9.figshare.7637210.v2
290	Data Processing	SOC perennials DATABASE	SOC perennials DATABASE.xls	figshare	doi:10.6084/m9.figshare.7637210.v2	https://doi.org/10.6084/m9.figshare.7637210.v2
291	Data Processing	SOC perennials DATABASE	SOC perennials DATABASE.xls	figshare	doi:10.6084/m9.figshare.7637210.v2	https://doi.org/10.6084/m9.figshare.7637210.v2
292	Data Processing	SOC perennials DATABASE	SOC perennials DATABASE.xls	figshare	doi:10.6084/m9.figshare.7637210.v2	https://doi.org/10.6084/m9.figshare.7637210.v2
293	Data Processing	SOC perennials DATABASE	SOC perennials DATABASE.xls	figshare	doi:10.6084/m9.figshare.7637210.v2	https://doi.org/10.6084/m9.figshare.7637210.v2
294	Data Processing	SOC perennials DATABASE	SOC perennials DATABASE.xls	figshare	doi:10.6084/m9.figshare.7637210.v2	https://doi.org/10.6084/m9.figshare.7637210.v2
295	Data Processing	SOC perennials DATABASE	SOC perennials DATABASE.xls	figshare	doi:10.6084/m9.figshare.7637210.v2	https://doi.org/10.6084/m9.figshare.7637210.v2
296	Data Processing	SOC perennials DATABASE	SOC perennials DATABASE.xls	figshare	doi:10.6084/m9.figshare.7637210.v2	https://doi.org/10.6084/m9.figshare.7637210.v2
297	Data Processing	SOC perennials DATABASE	SOC perennials DATABASE.xls	figshare	doi:10.6084/m9.figshare.7637210.v2	https://doi.org/10.6084/m9.figshare.7637210.v2
298	Data Processing	SOC perennials DATABASE	SOC perennials DATABASE.xls	figshare	doi:10.6084/m9.figshare.7637210.v2	https://doi.org/10.6084/m9.figshare.7637210.v2
299	Data Processing	SOC perennials DATABASE	SOC perennials DATABASE.xls	figshare	doi:10.6084/m9.figshare.7637210.v2	https://doi.org/10.6084/m9.figshare.7637210.v2
300	Data Processing	SOC perennials DATABASE	SOC perennials DATABASE.xls	figshare	doi:10.6084/m9.figshare.7637210.v2	https://doi.org/10.6084/m9.figshare.7637210.v2
301	Data Processing	SOC perennials DATABASE	SOC perennials DATABASE.xls	figshare	doi:10.6084/m9.figshare.7637210.v2	https://doi.org/10.6084/m9.figshare.7637210.v2
302	Data Processing	SOC perennials DATABASE	SOC perennials DATABASE.xls	figshare	doi:10.6084/m9.figshare.7637210.v2	https://doi.org/10.6084/m9.figshare.7637210.v2
303	Data Processing	SOC perennials DATABASE	SOC perennials DATABASE.xls	figshare	doi:10.6084/m9.figshare.7637210.v2	https://doi.org/10.6084/m9.figshare.7637210.v2
304	Data Processing	SOC perennials DATABASE	SOC perennials DATABASE.xls	figshare	doi:10.6084/m9.figshare.7637210.v2	https://doi.org/10.6084/m9.figshare.7637210.v2
305	Data Processing	SOC perennials DATABASE	SOC perennials DATABASE.xls	figshare	doi:10.6084/m9.figshare.7637210.v2	https://doi.org/10.6084/m9.figshare.7637210.v2
306	Data Processing	SOC perennials DATABASE	SOC perennials DATABASE.xls	figshare	doi:10.6084/m9.figshare.7637210.v2	https://doi.org/10.6084/m9.figshare.7637210.v2
307	Data Processing	SOC perennials DATABASE	SOC perennials DATABASE.xls	figshare	doi:10.6084/m9.figshare.7637210.v2	https://doi.org/10.6084/m9.figshare.7637210.v2
308	Data Processing	SOC perennials DATABASE	SOC perennials DATABASE.xls	figshare	doi:10.6084/m9.figshare.7637210.v2	https://doi.org/10.6084/m9.figshare.7637210.v2
309	Data Processing	SOC perennials DATABASE	SOC perennials DATABASE.xls	figshare	doi:10.6084/m9.figshare.7637210.v2	https://doi.org/10.6084/m9.figshare.7637210.v2
310	Data Processing	SOC perennials DATABASE	SOC perennials DATABASE.xls	figshare	doi:10.6084/m9.figshare.7637210.v2	https://doi.org/10.6084/m9.figshare.7637210.v2
311	Data Processing	SOC perennials DATABASE	SOC perennials DATABASE.xls	figshare	doi:10.6084/m9.figshare.7637210.v2	https://doi.org/10.6084/m9.figshare.7637210.v2
312	Data Processing	SOC perennials DATABASE	SOC perennials DATABASE.xls	figshare	doi:10.6084/m9.figshare.7637210.v2	https://doi.org/10.6084/m9.figshare.7637210.v2
313	Data Processing	SOC perennials DATABASE	SOC perennials DATABASE.xls	figshare	doi:10.6084/m9.figshare.7637210.v2	https://doi.org/10.6084/m9.figshare.7637210.v2
314	Data Processing	SOC perennials DATABASE	SOC perennials DATABASE.xls	figshare	doi:10.6084/m9.figshare.7637210.v2	https://doi.org/10.6084/m9.figshare.7637210.v2
315	Data Processing	SOC perennials DATABASE	SOC perennials DATABASE.xls	figshare	doi:10.6084/m9.figshare.7637210.v2	https://doi.org/10.6084/m9.figshare.7637210.v2
316	Data Processing	SOC perennials DATABASE	SOC perennials DATABASE.xls	figshare	doi:10.6084/m9.figshare.7637210.v2	https://doi.org/10.6084/m9.figshare.7637210.v2
317	Data Processing	SOC perennials DATABASE	SOC perennials DATABASE.xls	figshare	doi:10.6084/m9.figshare.7637210.v2	https://doi.org/10.6084/m9.figshare.7637210.v2
318	Data Processing	SOC perennials DATABASE	SOC perennials DATABASE.xls	figshare	doi:10.6084/m9.figshare.7637210.v2	https://doi.org/10.6084/m9.figshare.7637210.v2
319	Data Processing	SOC perennials DATABASE	SOC perennials DATABASE.xls	figshare	doi:10.6084/m9.figshare.7637210.v2	https://doi.org/10.6084/m9.figshare.7637210.v2
320	Data Processing	SOC perennials DATABASE	SOC perennials DATABASE.xls	figshare	doi:10.6084/m9.figshare.7637210.v2	https://doi.org/10.6084/m9.figshare.7637210.v2
321	Data Processing	SOC perennials DATABASE	SOC perennials DATABASE.xls	figshare	doi:10.6084/m9.figshare.7637210.v2	https://doi.org/10.6084/m9.figshare.7637210.v2
322	Data Processing	SOC perennials DATABASE	SOC perennials DATABASE.xls	figshare	doi:10.6084/m9.figshare.7637210.v2	https://doi.org/10.6084/m9.figshare.7637210.v2
323	Data Processing	SOC perennials DATABASE	SOC perennials DATABASE.xls	figshare	doi:10.6084/m9.figshare.7637210.v2	https://doi.org/10.6084/m9.figshare.7637210.v2
324	Data Processing	SOC perennials DATABASE	SOC perennials DATABASE.xls	figshare	doi:10.6084/m9.figshare.7637210.v2	https://doi.org/10.6084/m9.figshare.7637210.v2
325	Data Processing	SOC perennials DATABASE	SOC perennials DATABASE.xls	figshare	doi:10.6084/m9.figshare.7637210.v2	https://doi.org/10.6084/m9.figshare.7637210.v2
326	Data Processing	SOC perennials DATABASE	SOC perennials DATABASE.xls	figshare	doi:10.6084/m9.figshare.7637210.v2	https://doi.org/10.6084/m9.figshare.7637210.v2
327	Data Processing	SOC perennials DATABASE	SOC perennials DATABASE.xls	figshare	doi:10.6084/m9.figshare.7637210.v2	https://doi.org/10.6084/m9.figshare.7637210.v2
328	Data Processing	SOC perennials DATABASE	SOC perennials DATABASE.xls	figshare	doi:10.6084/m9.figshare.7637210.v2	https://doi.org/10.6084/m9.figshare.7637210.v2
329	Data Processing	SOC perennials DATABASE	SOC perennials DATABASE.xls	figshare	doi:10.6084/m9.figshare.7637210.v2	https://doi.org/10.6084/m9.figshare.7637210.v2
330	Data Processing	SOC perennials DATABASE	SOC perennials DATABASE.xls	figshare	doi:10.6084/m9.figshare.7637210.v2	https://doi.org/10.6084/m9.figshare.7637210.v2
331	Data Processing	SOC perennials DATABASE	SOC perennials DATABASE.xls	figshare	doi:10.6084/m9.figshare.7637210.v2	https://doi.org/10.6084/m9.figshare.7637210.v2
332	Data Processing	SOC perennials DATABASE	SOC perennials DATABASE.xls	figshare	doi:10.6084/m9.figshare.7637210.v2	https://doi.org/10.6084/m9.figshare.7637210.v2
333	Data Processing	SOC perennials DATABASE	SOC perennials DATABASE.xls	figshare	doi:10.6084/m9.figshare.7637210.v2	https://doi.org/10.6084/m9.figshare.7637210.v2
334	Data Processing	SOC perennials DATABASE	SOC perennials DATABASE.xls	figshare	doi:10.6084/m9.figshare.7637210.v2	https://doi.org/10.6084/m9.figshare.7637210.v2
335	Data Processing	SOC perennials DATABASE	SOC perennials DATABASE.xls	figshare	doi:10.6084/m9.figshare.7637210.v2	https://doi.org/10.6084/m9.figshare.7637210.v2
336	Data Processing	SOC perennials DATABASE	SOC perennials DATABASE.xls	figshare	doi:10.6084/m9.figshare.7637210.v2	https://doi.org/10.6084/m9.figshare.7637210.v2
337	Data Processing	SOC perennials DATABASE	SOC perennials DATABASE.xls	figshare	doi:10.6084/m9.figshare.7637210.v2	https://doi.org/10.6084/m9.figshare.7637210.v2
338	Data Processing	SOC perennials DATABASE	SOC perennials DATABASE.xls	figshare	doi:10.6084/m9.figshare.7637210.v2	https://doi.org/10.6084/m9.figshare.7637210.v2
339	Data Processing	SOC perennials DATABASE	SOC perennials DATABASE.xls	figshare	doi:10.6084/m9.figshare.7637210.v2	https://doi.org/10.6084/m9.figshare.7637210.v2
340	Data Processing	SOC perennials DATABASE	SOC perennials DATABASE.xls	figshare	doi:10.6084/m9.figshare.7637210.v2	https://doi.org/10.6084/m9.figshare.7637210.v2
341	Data Processing	SOC perennials DATABASE	SOC perennials DATABASE.xls	figshare	doi:10.6084/m9.figshare.7637210.v2	https://doi.org/10.6084/m9.figshare.7637210.v2
342	Data Processing	SOC perennials DATABASE	SOC perennials DATABASE.xls	figshare	doi:10.6084/m9.figshare.7637210.v2	https://doi.org/10.6084/m9.figshare.7637210.v2
343	Data Processing	SOC perennials DATABASE	SOC perennials DATABASE.xls	figshare	doi:10.6084/m9.figshare.7637210.v2	https://doi.org/10.6084/m9.figshare.7637210.v2
344	Data Processing	SOC perennials DATABASE	SOC perennials DATABASE.xls	figshare	doi:10.6084/m9.figshare.7637210.v2	https://doi.org/10.6084/m9.figshare.7637210.v2
345	Data Processing	SOC perennials DATABASE	SOC perennials DATABASE.xls	figshare	doi:10.6084/m9.figshare.7637210.v2	https://doi.org/10.6084/m9.figshare.7637210.v2
346	Data Processing	SOC perennials DATABASE	SOC perennials DATABASE.xls	figshare	doi:10.6084/m9.figshare.7637210.v2	https://doi.org/10.6084/m9.figshare.7637210.v2
347	Data Processing	SOC perennials DATABASE	SOC perennials DATABASE.xls	figshare	doi:10.6084/m9.figshare.7637210.v2	https://doi.org/10.6084/m9.figshare.7637210.v2
348	Data Processing	SOC perennials DATABASE	SOC perennials DATABASE.xls	figshare	doi:10.6084/m9.figshare.7637210.v2	https://doi.org/10.6084/m9.figshare.7637210.v2
349	Data Processing	SOC perennials DATABASE	SOC perennials DATABASE.xls	figshare	doi:10.6084/m9.figshare.7637210.v2	https://doi.org/10.6084/m9.figshare.7637210.v2
350	Data Processing	SOC perennials DATABASE	SOC perennials DATABASE.xls	figshare	doi:10.6084/m9.figshare.7637210.v2	https://doi.org/10.6084/m9.figshare.7637210.v2
351	Data Processing	SOC perennials DATABASE	SOC perennials DATABASE.xls	figshare	doi:10.6084/m9.figshare.7637210.v2	https://doi.org/10.6084/m9.figshare.7637210.v2
352	Data Processing	SOC perennials DATABASE	SOC perennials DATABASE.xls	figshare	doi:10.6084/m9.figshare.7637210.v2	https://doi.org/10.6084/m9.figshare.7637210.v2
353	Data Processing	SOC perennials DATABASE	SOC perennials DATABASE.xls	figshare	doi:10.6084/m9.figshare.7637210.v2	https://doi.org/10.6084/m9.figshare.7637210.v2
354	Data Processing	SOC perennials DATABASE	SOC perennials DATABASE.xls	figshare	doi:10.6084/m9.figshare.7637210.v2	https://doi.org/10.6084/m9.figshare.7637210.v2
355	Data Processing	SOC perennials DATABASE	SOC perennials DATABASE.xls	figshare	doi:10.6084/m9.figshare.7637210.v2	https://doi.org/10.6084/m9.figshare.7637210.v2
356	Data Processing	SOC perennials DATABASE	SOC perennials DATABASE.xls	figshare	doi:10.6084/m9.figshare.7637210.v2	https://doi.org/10.6084/m9.figshare.7637210.v2
357	Data Processing	SOC perennials DATABASE	SOC perennials DATABASE.xls	figshare	doi:10.6084/m9.figshare.7637210.v2	https://doi.org/10.6084/m9.figshare.7637210.v2
358	Data Processing	SOC perennials DATABASE	SOC perennials DATABASE.xls	figshare	doi:10.6084/m9.figshare.7637210.v2	https://doi.org/10.6084/m9.figshare.7637210.v2
359	Data Processing	SOC perennials DATABASE	SOC perennials DATABASE.xls	figshare	doi:10.6084/m9.figshare.7637210.v2	https://doi.org/10.6084/m9.figshare.7637210.v2
360	Data Processing	SOC perennials DATABASE	SOC perennials DATABASE.xls	figshare	doi:10.6084/m9.figshare.7637210.v2	https://doi.org/10.6084/m9.figshare.7637210.v2
361	Data Processing	SOC perennials DATABASE	SOC perennials DATABASE.xls	figshare	doi:10.6084/m9.figshare.7637210.v2	https://doi.org/10.6084/m9.figshare.7637210.v2
362	Data Processing	SOC perennials DATABASE	SOC perennials DATABASE.xls	figshare	doi:10.6084/m9.figshare.7637210.v2	https://doi.org/10.6084/m9.figshare.7637210.v2
363	Data Processing	SOC perennials DATABASE	SOC perennials DATABASE.xls	figshare	doi:10.6084/m9.figshare.7637210.v2	https://doi.org/10.6084/m9.figshare.7637210.v2
364	Data Processing	SOC perennials DATABASE	SOC perennials DATABASE.xls	figshare	doi:10.6084/m9.figshare.7637210.v2	https://doi.org/10.6084/m9.figshare.7637210.v2
365	Data Processing	SOC perennials DATABASE	SOC perennials DATABASE.xls	figshare	doi:10.6084/m9.figshare.7637210.v2	https://doi.org/10.6084/m9.figshare.7637210.v2
366	Data Processing	SOC perennials DATABASE	SOC perennials DATABASE.xls	figshare	doi:10.6084/m9.figshare.7637210.v2	https://doi.org/10.6084/m9.figshare.7637210.v2
367	Data Processing	SOC perennials DATABASE	SOC perennials DATABASE.xls	figshare	doi:10.6084/m9.figshare.7637210.v2	https://doi.org/10.6084/m9.figshare.7637210.v2
368	Data Processing	SOC perennials DATABASE	SOC perennials DATABASE.xls	figshare	doi:10.6084/m9.figshare.7637210.v2	https://doi.org/10.6084/m9.figshare.7637210.v2
369	Data Processing	SOC perennials DATABASE	SOC perennials DATABASE.xls	figshare	doi:10.6084/m9.figshare.7637210.v2	https://doi.org/10.6084/m9.figshare.7637210.v2
370	Data Processing	SOC perennials DATABASE	SOC perennials DATABASE.xls	figshare	doi:10.6084/m9.figshare.7637210.v2	https://doi.org/10.6084/m9.figshare.7637210.v2
371	Data Processing	SOC perennials DATABASE	SOC perennials DATABASE.xls	figshare	doi:10.6084/m9.figshare.7637210.v2	https://doi.org/10.6084/m9.figshare.7637210.v2
372	Data Processing	SOC perennials DATABASE	SOC perennials DATABASE.xls	figshare	doi:10.6084/m9.figshare.7637210.v2	https://doi.org/10.6084/m9.figshare.7637210.v2
373	Data Processing	SOC perennials DATABASE	SOC perennials DATABASE.xls	figshare	doi:10.6084/m9.figshare.7637210.v2	https://doi.org/10.6084/m9.figshare.7637210.v2
374	Data Processing	SOC perennials DATABASE	SOC perennials DATABASE.xls	figshare	doi:10.6084/m9.figshare.7637210.v2	https://doi.org/10.6084/m9.figshare.7637210.v2
375	Data Processing	SOC perennials DATABASE	SOC perennials DATABASE.xls	figshare	doi:10.6084/m9.figshare.7637210.v2	https://doi.org/10.6084/m9.figshare.7637210.v2
376	Data Processing	SOC perennials DATABASE	SOC perennials DATABASE.xls	figshare	doi:10.6084/m9.figshare.7637210.v2	https://doi.org/10.6084/m9.figshare.7637210.v2
377	Data Processing	SOC perennials DATABASE	SOC perennials DATABASE.xls	figshare	doi:10.6084/m9.figshare.7637210.v2	https://doi.org/10.6084/m9.figshare.7637210.v2
378	Data Processing	SOC perennials DATABASE	SOC perennials DATABASE.xls	figshare	doi:10.6084/m9.figshare.7637210.v2	https://doi.org/10.6084/m9.figshare.7637210.v2
379	Data Processing	SOC perennials DATABASE	SOC perennials DATABASE.xls	figshare	doi:10.6084/m9.figshare.7637210.v2	https://doi.org/10.6084/m9.figshare.7637210.v2
380	Data Processing	SOC perennials DATABASE	SOC perennials DATABASE.xls	figshare	doi:10.6084/m9.figshare.7637210.v2	https://doi.org/10.6084/m9.figshare.7637210.v2
381	Data Processing	SOC perennials DATABASE	SOC perennials DATABASE.xls	figshare	doi:10.6084/m9.figshare.7637210.v2	https://doi.org/10.6084/m9.figshare.7637210.v2
382	Data Processing	SOC perennials DATABASE	SOC perennials DATABASE.xls	figshare	doi:10.6084/m9.figshare.7637210.v2	https://doi.org/10.6084/m9.figshare.7637210.v2
383	Data Processing	SOC perennials DATABASE	SOC perennials DATABASE.xls	figshare	doi:10.6084/m9.figshare.7637210.v2	https://doi.org/10.6084/m9.figshare.7637210.v2
384	Data Processing	SOC perennials DATABASE	SOC perennials DATABASE.xls	figshare	doi:10.6084/m9.figshare.7637210.v2	https://doi.org/10.6084/m9.figshare.7637210.v2
385	Data Processing	SOC perennials DATABASE	SOC perennials DATABASE.xls	figshare	doi:10.6084/m9.figshare.7637210.v2	https://doi.org/10.6084/m9.figshare.7637210.v2
386	Data Processing	SOC perennials DATABASE	SOC perennials DATABASE.xls	figshare	doi:10.6084/m9.figshare.7637210.v2	https://doi.org/10.6084/m9.figshare.7637210.v2
387	Data Processing	SOC perennials DATABASE	SOC perennials DATABASE.xls	figshare	doi:10.6084/m9.figshare.7637210.v2	https://doi.org/10.6084/m9.figshare.7637210.v2
388	Data Processing	SOC perennials DATABASE	SOC perennials DATABASE.xls	figshare	doi:10.6084/m9.figshare.7637210.v2	https://doi.org/10.6084/m9.figshare.7637210.v2
389	Data Processing	SOC perennials DATABASE	SOC perennials DATABASE.xls	figshare	doi:10.6084/m9.figshare.7637210.v2	https://doi.org/10.6084/m9.figshare.7637210.v2
390	Data Processing	SOC perennials DATABASE	SOC perennials DATABASE.xls	figshare	doi:10.6084/m9.figshare.7637210.v2	https://doi.org/10.6084/m9.figshare.7637210.v2
391	Data Processing	SOC perennials DATABASE	SOC perennials DATABASE.xls	figshare	doi:10.6084/m9.figshare.7637210.v2	https://doi.org/10.6084/m9.figshare.7637210.v2
392	Data Processing	SOC perennials DATABASE	SOC perennials DATABASE.xls	figshare	doi:10.6084/m9.figshare.7637210.v2	https://doi.org/10.6084/m9.figshare.7637210.v2
393	Data Processing	SOC perennials DATABASE	SOC perennials DATABASE.xls	figshare	doi:10.6084/m9.figshare.7637210.v2	https://doi.org/10.6084/m9.figshare.7637210.v2
394	Data Processing	SOC perennials DATABASE	SOC perennials DATABASE.xls	figshare	doi:10.6084/m9.figshare.7637210.v2	https://doi.org/10.6084/m9.figshare.7637210.v2
395	Data Processing	SOC perennials DATABASE	SOC perennials DATABASE.xls	figshare	doi:10.6084/m9.figshare.7637210.v2	https://doi.org/10.6084/m9.figshare.7637210.v2
396	Data Processing	SOC perennials DATABASE	SOC perennials DATABASE.xls	figshare	doi:10.6084/m9.figshare.7637210.v2	https://doi.org/10.6084/m9.figshare.7637210.v2
397	Data Processing	SOC perennials DATABASE	SOC perennials DATABASE.xls	figshare	doi:10.6084/m9.figshare.7637210.v2	https://doi.org/10.6084/m9.figshare.7637210.v2
398	Data Processing	SOC perennials DATABASE	SOC perennials DATABASE.xls	figshare	doi:10.6084/m9.figshare.7637210.v2	https://doi.org/10.6084/m9.figshare.7637210.v2
399	Data Processing	SOC perennials DATABASE	SOC perennials DATABASE.xls	figshare	doi:10.6084/m9.figshare.7637210.v2	https://doi.org/10.6084/m9.figshare.7637210.v2
400	Data Processing	SOC perennials DATABASE	SOC perennials DATABASE.xls	figshare	doi:10.6084/m9.figshare.7637210.v2	https://doi.org/10.6084/m9.figshare.7637210.v2
401	Data Processing	SOC perennials DATABASE	SOC perennials DATABASE.xls	figshare	doi:10.6084/m9.figshare.7637210.v2	https://doi.org/10.6084/m9.figshare.7637210.v2
402	Data Processing	SOC perennials DATABASE	SOC perennials DATABASE.xls	figshare	doi:10.6084/m9.figshare.7637210.v2	https://doi.org/10.6084/m9.figshare.7637210.v2
403	Data Processing	SOC perennials DATABASE	SOC perennials DATABASE.xls	figshare	doi:10.6084/m9.figshare.7637210.v2	https://doi.org/10.6084/m9.figshare.7637210.v2
404	Data Processing	SOC perennials DATABASE	SOC perennials DATABASE.xls	figshare	doi:10.6084/m9.figshare.7637210.v2	https://doi.org/10.6084/m9.figshare.7637210.v2
405	Data Processing	SOC perennials DATABASE	SOC perennials DATABASE.xls	figshare	doi:10.6084/m9.figshare.7637210.v2	https://doi.org/10.6084/m9.figshare.7637210.v2
406	Data Processing	SOC perennials DATABASE	SOC perennials DATABASE.xls	figshare	doi:10.6084/m9.figshare.7637210.v2	https://doi.org/10.6084/m9.figshare.7637210.v2
407	Data Processing	SOC perennials DATABASE	SOC perennials DATABASE.xls	figshare	doi:10.6084/m9.figshare.7637210.v2	https://doi.org/10.6084/m9.figshare.7637210.v2
408	Data Processing	SOC perennials DATABASE	SOC perennials DATABASE.xls	figshare	doi:10.6084/m9.figshare.7637210.v2	https://doi.org/10.6084/m9.figshare.7637210.v2
409	Data Processing	SOC perennials DATABASE	SOC perennials DATABASE.xls	figshare	doi:10.6084/m9.figshare.7637210.v2	https://doi.org/10.6084/m9.figshare.7637210.v2
410	Data Processing	SOC perennials DATABASE	SOC perennials DATABASE.xls	figshare	doi:10.6084/m9.figshare.7637210.v2	https://doi.org/10.6084/m9.figshare.7637210.v2
411	Data Processing	SOC perennials DATABASE	SOC perennials DATABASE.xls	figshare	doi:10.6084/m9.figshare.7637210.v2	https://doi.org/10.6084/m9.figshare.7637210.v2
412	Data Processing	SOC perennials DATABASE	SOC perennials DATABASE.xls	figshare	doi:10.6084/m9.figshare.7637210.v2	https://doi.org/10.6084/m9.figshare.7637210.v2
413	Data Processing	SOC perennials DATABASE	SOC perennials DATABASE.xls	figshare	doi:10.6084/m9.figshare.7637210.v2	https://doi.org/10.6084/m9.figshare.7637210.v2
414	Data Processing	SOC perennials DATABASE	SOC perennials DATABASE.xls	figshare	doi:10.6084/m9.figshare.7637210.v2	https://doi.org/10.6084/m9.figshare.7637210.v2
415	Data Processing	SOC perennials DATABASE	SOC perennials DATABASE.xls	figshare	doi:10.6084/m9.figshare.7637210.v2	https://doi.org/10.6084/m9.figshare.7637210.v2
416	Data Processing	SOC perennials DATABASE	SOC perennials DATABASE.xls	figshare	doi:10.6084/m9.figshare.7637210.v2	https://doi.org/10.6084/m9.figshare.7637210.v2
417	Data Processing	SOC perennials DATABASE	SOC perennials DATABASE.xls	figshare	doi:10.6084/m9.figshare.7637210.v2	https://doi.org/10.6084/m9.figshare.7637210.v2
418	Data Processing	SOC perennials DATABASE	SOC perennials DATABASE.xls	figshare	doi:10.6084/m9.figshare.7637210.v2	https://doi.org/10.6084/m9.figshare.7637210.v2
419	Data Processing	SOC perennials DATABASE	SOC perennials DATABASE.xls	figshare	doi:10.6084/m9.figshare.7637210.v2	https://doi.org/10.6084/m9.figshare.7637210.v2
420	Data Processing	SOC perennials DATABASE	SOC perennials DATABASE.xls	figshare	doi:10.6084/m9.figshare.7637210.v2	https://doi.org/10.6084/m9.figshare.7637210.v2
421	Data Processing	SOC perennials DATABASE	SOC perennials DATABASE.xls	figshare	doi:10.6084/m9.figshare.7637210.v2	https://doi.org/10.6084/m9.figshare.7637210.v2
422	Data Processing	SOC perennials DATABASE	SOC perennials DATABASE.xls	figshare	doi:10.6084/m9.figshare.7637210.v2	https://doi.org/10.6084/m9.figshare.7637210.v2
423	Data Processing	SOC perennials DATABASE	SOC perennials DATABASE.xls	figshare	doi:10.6084/m9.figshare.7637210.v2	https://doi.org/10.6084/m9.figshare.7637210.v2
424	Data Processing	SOC perennials DATABASE	SOC perennials DATABASE.xls	figshare	doi:10.6084/m9.figshare.7637210.v2	https://doi.org/10.6084/m9.figshare.7637210.v2
425	Data Processing	SOC perennials DATABASE	SOC perennials DATABASE.xls	figshare	doi:10.6084/m9.figshare.7637210.v2	https://doi.org/10.6084/m9.figshare.7637210.v2
426	Data Processing	SOC perennials DATABASE	SOC perennials DATABASE.xls	figshare	doi:10.6084/m9.figshare.7637210.v2	https://doi.org/10.6084/m9.figshare.7637210.v2
427	Data Processing	SOC perennials DATABASE	SOC perennials DATABASE.xls	figshare	doi:10.6084/m9.figshare.7637210.v2	https://doi.org/10.6084/m9.figshare.7637210.v2
428	Data Processing	SOC perennials DATABASE	SOC perennials DATABASE.xls	figshare	doi:10.6084/m9.figshare.7637210.v2	https://doi.org/10.6084/m9.figshare.7637210.v2
429	Data Processing	SOC perennials DATABASE	SOC perennials DATABASE.xls	figshare	doi:10.6084/m9.figshare.7637210.v2	https://doi.org/10.6084/m9.figshare.7637210.v2
430	Data Processing	SOC perennials DATABASE	SOC perennials DATABASE.xls	figshare	doi:10.6084/m9.figshare.7637210.v2	https://doi.org/10.6084/m9.figshare.7637210.v2
431	Data Processing	SOC perennials DATABASE	SOC perennials DATABASE.xls	figshare	doi:10.6084/m9.figshare.7637210.v2	https://doi.org/10.6084/m9.figshare.7637210.v2
432	Data Processing	SOC perennials DATABASE	SOC perennials DATABASE.xls	figshare	doi:10.6084/m9.figshare.7637210.v2	https://doi.org/10.6084/m9.figshare.7637210.v2
433	Data Processing	SOC perennials DATABASE	SOC perennials DATABASE.xls	figshare	doi:10.6084/m9.figshare.7637210.v2	https://doi.org/10.6084/m9.figshare.7637210.v2
434	Data Processing	SOC perennials DATABASE	SOC perennials DATABASE.xls	figshare	doi:10.6084/m9.figshare.7637210.v2	https://doi.org/10.6084/m9.figshare.7637210.v2
435	Data Processing	SOC perennials DATABASE	SOC perennials DATABASE.xls	figshare	doi:10.6084/m9.figshare.7637210.v2	https://doi.org/10.6084/m9.figshare.7637210.v2
436	Data Processing	SOC perennials DATABASE	SOC perennials DATABASE.xls	figshare	doi:10.6084/m9.figshare.7637210.v2	https://doi.org/10.6084/m9.figshare.7637210.v2
437	Data Processing	SOC perennials DATABASE	SOC perennials DATABASE.xls	figshare	doi:10.6084/m9.figshare.7637210.v2	https://doi.org/10.6084/m9.figshare.7637210.v2
438	Data Processing	SOC perennials DATABASE	SOC perennials DATABASE.xls	figshare	doi:10.6084/m9.figshare.7637210.v2	https://doi.org/10.6084/m9.figshare.7637210.v2
439	Data Processing	SOC perennials DATABASE	SOC perennials DATABASE.xls	figshare	doi:10.6084/m9.figshare.7637210.v2	https://doi.org/10.6084/m9.figshare.7637210.v2
440	Data Processing	SOC perennials DATABASE	SOC perennials DATABASE.xls	figshare	doi:10.6084/m9.figshare.7637210.v2	https://doi.org/10.6084/m9.figshare.7637210.v2
441	Data Processing	SOC perennials DATABASE	SOC perennials DATABASE.xls	figshare	doi:10.6084/m9.figshare.7637210.v2	https://doi.org/10.6084/m9.figshare.7637210.v2
442	Data Processing	SOC perennials DATABASE	SOC perennials DATABASE.xls	figshare	doi:10.6084/m9.figshare.7637210.v2	https://doi.org/10.6084/m9.figshare.7637210.v2
443	Data Processing	SOC perennials DATABASE	SOC perennials DATABASE.xls	figshare	doi:10.6084/m9.figshare.7637210.v2	https://doi.org/10.6084/m9.figshare.7637210.v2
444	Data Processing	SOC perennials DATABASE	SOC perennials DATABASE.xls	figshare	doi:10.6084/m9.figshare.7637210.v2	https://doi.org/10.6084/m9.figshare.7637210.v2
445	Data Processing	SOC perennials DATABASE	SOC perennials DATABASE.xls	figshare	doi:10.6084/m9.figshare.7637210.v2	https://doi.org/10.6084/m9.figshare.7637210.v2
446	Data Processing	SOC perennials DATABASE	SOC perennials DATABASE.xls	figshare	doi:10.6084/m9.figshare.7637210.v2	https://doi.org/10.6084/m9.figshare.7637210.v2
447	Data Processing	SOC perennials DATABASE	SOC perennials DATABASE.xls	figshare	doi:10.6084/m9.figshare.7637210.v2	https://doi.org/10.6084/m9.figshare.7637210.v2
448	Data Processing	SOC perennials DATABASE	SOC perennials DATABASE.xls	figshare	doi:10.6084/m9.figshare.7637210.v2	https://doi.org/10.6084/m9.figshare.7637210.v2
449	Data Processing	SOC perennials DATABASE	SOC perennials DATABASE.xls	figshare	doi:10.6084/m9.figshare.7637210.v2	https://doi.org/10.6084/m9.figshare.7637210.v2
450	Data Processing	SOC perennials DATABASE	SOC perennials DATABASE.xls	figshare	doi:10.6084/m9.figshare.7637210.v2	https://doi.org/10.6084/m9.figshare.7637210.v2
451	Data Processing	SOC perennials DATABASE	SOC perennials DATABASE.xls	figshare	doi:10.6084/m9.figshare.7637210.v2	https://doi.org/10.6084/m9.figshare.7637210.v2
452	Data Processing	SOC perennials DATABASE	SOC perennials DATABASE.xls	figshare	doi:10.6084/m9.figshare.7637210.v2	https://doi.org/10.6084/m9.figshare.7637210.v2
453	Data Processing	SOC perennials DATABASE	SOC perennials DATABASE.xls	figshare	doi:10.6084/m9.figshare.7637210.v2	https://doi.org/10.6084/m9.figshare.7637210.v2
454	Data Processing	SOC perennials DATABASE	SOC perennials DATABASE.xls	figshare	doi:10.6084/m9.figshare.7637210.v2	https://doi.org/10.6084/m9.figshare.7637210.v2
455	Data Processing	SOC perennials DATABASE	SOC perennials DATABASE.xls	figshare	doi:10.6084/m9.figshare.7637210.v2	https://doi.org/10.6084/m9.figshare.7637210.v2
456	Data Processing	SOC perennials DATABASE	SOC perennials DATABASE.xls	figshare	doi:10.6084/m9.figshare.7637210.v2	https://doi.org/10.6084/m9.figshare.7637210.v2
457	Data Processing	SOC perennials DATABASE	SOC perennials DATABASE.xls	figshare	doi:10.6084/m9.figshare.7637210.v2	https://doi.org/10.6084/m9.figshare.7637210.v2
458	Data Processing	SOC perennials DATABASE	SOC perennials DATABASE.xls	figshare	doi:10.6084/m9.figshare.7637210.v2	https://doi.org/10.6084/m9.figshare.7637210.v2
459	Data Processing	SOC perennials DATABASE	SOC perennials DATABASE.xls	figshare	doi:10.6084/m9.figshare.7637210.v2	https://doi.org/10.6084/m9.figshare.7637210.v2
460	Data Processing	SOC perennials DATABASE	SOC perennials DATABASE.xls	figshare	doi:10.6084/m9.figshare.7637210.v2	https://doi.org/10.6084/m9.figshare.7637210.v2
461	Data Processing	SOC perennials DATABASE	SOC perennials DATABASE.xls	figshare	doi:10.6084/m9.figshare.7637210.v2	https://doi.org/10.6084/m9.figshare.7637210.v2
462	Data Processing	SOC perennials DATABASE	SOC perennials DATABASE.xls	figshare	doi:10.6084/m9.figshare.7637210.v2	https://doi.org/10.6084/m9.figshare.7637210.v2
463	Data Processing	SOC perennials DATABASE	SOC perennials DATABASE.xls	figshare	doi:10.6084/m9.figshare.7637210.v2	https://doi.org/10.6084/m9.figshare.7637210.v2
464	Data Processing	SOC perennials DATABASE	SOC perennials DATABASE.xls	figshare	doi:10.6084/m9.figshare.7637210.v2	https://doi.org/10.6084/m9.figshare.7637210.v2
465	Data Processing	SOC perennials DATABASE	SOC perennials DATABASE.xls	figshare	doi:10.6084/m9.figshare.7637210.v2	https://doi.org/10.6084/m9.figshare.7637210.v2
466	Data Processing	SOC perennials DATABASE	SOC perennials DATABASE.xls	figshare	doi:10.6084/m9.figshare.7637210.v2	https://doi.org/10.6084/m9.figshare.7637210.v2
467	Data Processing	SOC perennials DATABASE	SOC perennials DATABASE.xls	figshare	doi:10.6084/m9.figshare.7637210.v2	https://doi.org/10.6084/m9.figshare.7637210.v2
468	Data Processing	SOC perennials DATABASE	SOC perennials DATABASE.xls	figshare	doi:10.6084/m9.figshare.7637210.v2	https://doi.org/10.6084/m9.figshare.7637210.v2
469	Data Processing	SOC perennials DATABASE	SOC perennials DATABASE.xls	figshare	doi:10.6084/m9.figshare.7637210.v2	https://doi.org/10.6084/m9.figshare.7637210.v2
470	Data Processing	SOC perennials DATABASE	SOC perennials DATABASE.xls	figshare	doi:10.6084/m9.figshare.7637210.v2	https://doi.org/10.6084/m9.figshare.7637210.v2
471	Data Processing	SOC perennials DATABASE	SOC perennials DATABASE.xls	figshare	doi:10.6084/m9.figshare.7637210.v2	https://doi.org/10.6084/m9.figshare.7637210.v2
472	Data Processing	SOC perennials DATABASE	SOC perennials DATABASE.xls	figshare	doi:10.6084/m9.figshare.7637210.v2	https://doi.org/10.6084/m9.figshare.7637210.v2
473	Data Processing	SOC perennials DATABASE	SOC perennials DATABASE.xls	figshare	doi:10.6084/m9.figshare.7637210.v2	https://doi.org/10.6084/m9.figshare.7637210.v2
474	Data Processing	SOC perennials DATABASE	SOC perennials DATABASE.xls	figshare	doi:10.6084/m9.figshare.7637210.v2	https://doi.org/10.6084/m9.figshare.7637210.v2
475	Data Processing	SOC perennials DATABASE	SOC perennials DATABASE.xls	figshare	doi:10.6084/m9.figshare.7637210.v2	https://doi.org/10.6084/m9.figshare.7637210.v2
476	Data Processing	SOC perennials DATABASE	SOC perennials DATABASE.xls	figshare	doi:10.6084/m9.figshare.7637210.v2	https://doi.org/10.6084/m9.figshare.7637210.v2
477	Data Processing	SOC perennials DATABASE	SOC perennials DATABASE.xls	figshare	doi:10.6084/m9.figshare.7637210.v2	https://doi.org/10.6084/m9.figshare.7637210.v2
478	Data Processing	SOC perennials DATABASE	SOC perennials DATABASE.xls	figshare	doi:10.6084/m9.figshare.7637210.v2	https://doi.org/10.6084/m9.figshare.7637210.v2
479	Data Processing	SOC perennials DATABASE	SOC perennials DATABASE.xls	figshare	doi:10.6084/m9.figshare.7637210.v2	https://doi.org/10.6084/m9.figshare.7637210.v2
480	Data Processing	SOC perennials DATABASE	SOC perennials DATABASE.xls	figshare	doi:10.6084/m9.figshare.7637210.v2	https://doi.org/10.6084/m9.figshare.7637210.v2
481	Data Processing	SOC perennials DATABASE	SOC perennials DATABASE.xls	figshare	doi:10.6084/m9.figshare.7637210.v2	https://doi.org/10.6084/m9.figshare.7637210.v2
482	Data Processing	SOC perennials DATABASE	SOC perennials DATABASE.xls	figshare	doi:10.6084/m9.figshare.7637210.v2	https://doi.org/10.6084/m9.figshare.7637210.v2
483	Data Processing	SOC perennials DATABASE	SOC perennials DATABASE.xls	figshare	doi:10.6084/m9.figshare.7637210.v2	https://doi.org/10.6084/m9.figshare.7637210.v2
484	Data Processing	SOC perennials DATABASE	SOC perennials DATABASE.xls	figshare	doi:10.6084/m9.figshare.7637210.v2	https://doi.org/10.6084/m9.figshare.7637210.v2
485	Data Processing	SOC perennials DATABASE	SOC perennials DATABASE.xls	figshare	doi:10.6084/m9.figshare.7637210.v2	https://doi.org/10.6084/m9.figshare.7637210.v2
486	Data Processing	SOC perennials DATABASE	SOC perennials DATABASE.xls	figshare	doi:10.6084/m9.figshare.7637210.v2	https://doi.org/10.6084/m9.figshare.7637210.v2
487	Data Processing	SOC perennials DATABASE	SOC perennials DATABASE.xls	figshare	doi:10.6084/m9.figshare.7637210.v2	https://doi.org/10.6084/m9.figshare.7637210.v2
488	Data Processing	SOC perennials DATABASE	SOC perennials DATABASE.xls	figshare	doi:10.6084/m9.figshare.7637210.v2	https://doi.org/10.6084/m9.figshare.7637210.v2
489	Data Processing	SOC perennials DATABASE	SOC perennials DATABASE.xls	figshare	doi:10.6084/m9.figshare.7637210.v2	https://doi.org/10.6084/m9.figshare.7637210.v2
490	Data Processing	SOC perennials DATABASE	SOC perennials DATABASE.xls	figshare	doi:10.6084/m9.figshare.7637210.v2	https://doi.org/10.6084/m9.figshare.7637210.v2
491	Data Processing	SOC perennials DATABASE	SOC perennials DATABASE.xls	figshare	doi:10.6084/m9.figshare.7637210.v2	https://doi.org/10.6084/m9.figshare.7637210.v2
492	Data Processing	SOC perennials DATABASE	SOC perennials DATABASE.xls	figshare	doi:10.6084/m9.figshare.7637210.v2	https://doi.org/10.6084/m9.figshare.7637210.v2
493	Data Processing	SOC perennials DATABASE	SOC perennials DATABASE.xls	figshare	doi:10.6084/m9.figshare.7637210.v2	https://doi.org/10.6084/m9.figshare.7637210.v2
494	Data Processing	SOC perennials DATABASE	SOC perennials DATABASE.xls	figshare	doi:10.6084/m9.figshare.7637210.v2	https://doi.org/10.6084/m9.figshare.7637210.v2
495	Data Processing	SOC perennials DATABASE	SOC perennials DATABASE.xls	figshare	doi:10.6084/m9.figshare.7637210.v2	https://doi.org/10.6084/m9.figshare.7637210.v2
496	Data Processing	SOC perennials DATABASE	SOC perennials DATABASE.xls	figshare	doi:10.6084/m9.figshare.7637210.v2	https://doi.org/10.6084/m9.figshare.7637210.v2
497	Data Processing	SOC perennials DATABASE	SOC perennials DATABASE.xls	figshare	doi:10.6084/m9.figshare.7637210.v2	https://doi.org/10.6084/m9.figshare.7637210.v2
498	Data Processing	SOC perennials DATABASE	SOC perennials DATABASE.xls	figshare	doi:10.6084/m9.figshare.7637210.v2	https://doi.org/10.6084/m9.figshare.7637210.v2
499	Data Processing	SOC perennials DATABASE	SOC perennials DATABASE.xls	figshare	doi:10.6084/m9.figshare.7637210.v2	https://doi.org/10.6084/m9.figshare.7637210.v2
500	Data Processing	SOC perennials DATABASE	SOC perennials DATABASE.xls	figshare	doi:10.6084/m9.figshare.7637210.v2	https://doi.org/10.6084/m9.figshare.7637210.v2
501	Data Processing	SOC perennials DATABASE	SOC perennials DATABASE.xls	figshare	doi:10.6084/m9.figshare.7637210.v2	https://doi.org/10.6084/m9.figshare.7637210.v2
502	Data Processing	SOC perennials DATABASE	SOC perennials DATABASE.xls	figshare	doi:10.6084/m9.figshare.7637210.v2	https://doi.org/10.6084/m9.figshare.7637210.v2
503	Data Processing	SOC perennials DATABASE	SOC perennials DATABASE.xls	figshare	doi:10.6084/m9.figshare.7637210.v2	https://doi.org/10.6084/m9.figshare.7637210.v2
504	Data Processing	SOC perennials DATABASE	SOC perennials DATABASE.xls	figshare	doi:10.6084/m9.figshare.7637210.v2	https://doi.org/10.6084/m9.figshare.7637210.v2
505	Data Processing	SOC perennials DATABASE	SOC perennials DATABASE.xls	figshare	doi:10.6084/m9.figshare.7637210.v2	https://doi.org/10.6084/m9.figshare.7637210.v2
506	Data Processing	SOC perennials DATABASE	SOC perennials DATABASE.xls	figshare	doi:10.6084/m9.figshare.7637210.v2	https://doi.org/10.6084/m9.figshare.7637210.v2
507	Data Processing	SOC perennials DATABASE	SOC perennials DATABASE.xls	figshare	doi:10.6084/m9.figshare.7637210.v2	https://doi.org/10.6084/m9.figshare.7637210.v2
508	Data Processing	SOC perennials DATABASE	SOC perennials DATABASE.xls	figshare	doi:10.6084/m9.figshare.7637210.v2	https://doi.org/10.6084/m9.figshare.7637210.v2
509	Data Processing	SOC perennials DATABASE	SOC perennials DATABASE.xls	figshare	doi:10.6084/m9.figshare.7637210.v2	https://doi.org/10.6084/m9.figshare.7637210.v2
510	Data Processing	SOC perennials DATABASE	SOC perennials DATABASE.xls	figshare	doi:10.6084/m9.figshare.7637210.v2	https://doi.org/10.6084/m9.figshare.7637210.v2
511	Data Processing	SOC perennials DATABASE	SOC perennials DATABASE.xls	figshare	doi:10.6084/m9.figshare.7637210.v2	https://doi.org/10.6084/m9.figshare.7637210.v2
512	Data Processing	SOC perennials DATABASE	SOC perennials DATABASE.xls	figshare	doi:10.6084/m9.figshare.7637210.v2	https://doi.org/10.6084/m9.figshare.7637210.v2
513	Data Processing	SOC perennials DATABASE	SOC perennials DATABASE.xls	figshare	doi:10.6084/m9.figshare.7637210.v2	https://doi.org/10.6084/m9.figshare.7637210.v2
514	Data Processing	SOC perennials DATABASE	SOC perennials DATABASE.xls	figshare	doi:10.6084/m9.figshare.7637210.v2	https://doi.org/10.6084/m9.figshare.7637210.v2
515	Data Processing	SOC perennials DATABASE	SOC perennials DATABASE.xls	figshare	doi:10.6084/m9.figshare.7637210.v2	https://doi.org/10.6084/m9.figshare.7637210.v2
516	Data Processing	SOC perennials DATABASE	SOC perennials DATABASE.xls	figshare	doi:10.6084/m9.figshare.7637210.v2	https://doi.org/10.6084/m9.figshare.7637210.v2
517	Data Processing	SOC perennials DATABASE	SOC perennials DATABASE.xls	figshare	doi:10.6084/m9.figshare.7637210.v2	https://doi.org/10.6084/m9.figshare.7637210.v2
518	Data Processing	SOC perennials DATABASE	SOC perennials DATABASE.xls	figshare	doi:10.6084/m9.figshare.7637210.v2	https://doi.org/10.6084/m9.figshare.7637210.v2
519	Data Processing	SOC perennials DATABASE	SOC perennials DATABASE.xls	figshare	doi:10.6084/m9.figshare.7637210.v2	https://doi.org/10.6084/m9.figshare.7637210.v2
520	Data Processing	SOC perennials DATABASE	SOC perennials DATABASE.xls	figshare	doi:10.6084/m9.figshare.7637210.v2	https://doi.org/10.6084/m9.figshare.7637210.v2
521	Data Processing	SOC perennials DATABASE	SOC perennials DATABASE.xls	figshare	doi:10.6084/m9.figshare.7637210.v2	https://doi.org/10.6084/m9.figshare.7637210.v2
522	Data Processing	SOC perennials DATABASE	SOC perennials DATABASE.xls	figshare	doi:10.6084/m9.figshare.7637210.v2	https://doi.org/10.6084/m9.figshare.7637210.v2
523	Data Processing	SOC perennials DATABASE	SOC perennials DATABASE.xls	figshare	doi:10.6084/m9.figshare.7637210.v2	https://doi.org/10.6084/m9.figshare.7637210.v2
524	Data Processing	SOC perennials DATABASE	SOC perennials DATABASE.xls	figshare	doi:10.6084/m9.figshare.7637210.v2	https://doi.org/10.6084/m9.figshare.7637210.v2
525	Data Processing	SOC perennials DATABASE	SOC perennials DATABASE.xls	figshare	doi:10.6084/m9.figshare.7637210.v2	https://doi.org/10.6084/m9.figshare.7637210.v2
526	Data Processing	SOC perennials DATABASE	SOC perennials DATABASE.xls	figshare	doi:10.6084/m9.figshare.7637210.v2	https://doi.org/10.6084/m9.figshare.7637210.v2
527	Data Processing	SOC perennials DATABASE	SOC perennials DATABASE.xls	figshare	doi:10.6084/m9.figshare.7637210.v2	https://doi.org/10.6084/m9.figshare.7637210.v2
528	Data Processing	SOC perennials DATABASE	SOC perennials DATABASE.xls	figshare	doi:10.6084/m9.figshare.7637210.v2	https://doi.org/10.6084/m9.figshare.7637210.v2
529	Data Processing	SOC perennials DATABASE	SOC perennials DATABASE.xls	figshare	doi:10.6084/m9.figshare.7637210.v2	https://doi.org/10.6084/m9.figshare.7637210.v2
530	Data Processing	SOC perennials DATABASE	SOC perennials DATABASE.xls	figshare	doi:10.6084/m9.figshare.7637210.v2	https://doi.org/10.6084/m9.figshare.7637210.v2
531	Data Processing	SOC perennials DATABASE	SOC perennials DATABASE.xls	figshare	doi:10.6084/m9.figshare.7637210.v2	https://doi.org/10.6084/m9.figshare.7637210.v2
532	Data Processing	SOC perennials DATABASE	SOC perennials DATABASE.xls	figshare	doi:10.6084/m9.figshare.7637210.v2	https://doi.org/10.6084/m9.figshare.7637210.v2
533	Data Processing	SOC perennials DATABASE	SOC perennials DATABASE.xls	figshare	doi:10.6084/m9.figshare.7637210.v2	https://doi.org/10.6084/m9.figshare.7637210.v2
534	Data Processing	SOC perennials DATABASE	SOC perennials DATABASE.xls	figshare	doi:10.6084/m9.figshare.7637210.v2	https://doi.org/10.6084/m9.figshare.7637210.v2
535	Data Processing	SOC perennials DATABASE	SOC perennials DATABASE.xls	figshare	doi:10.6084/m9.figshare.7637210.v2	https://doi.org/10.6084/m9.figshare.7637210.v2
536	Data Processing	SOC perennials DATABASE	SOC perennials DATABASE.xls	figshare	doi:10.6084/m9.figshare.7637210.v2	https://doi.org/10.6084/m9.figshare.7637210.v2
537	Data Processing	SOC perennials DATABASE	SOC perennials DATABASE.xls	figshare	doi:10.6084/m9.figshare.7637210.v2	https://doi.org/10.6084/m9.figshare.7637210.v2
538	Data Processing	SOC perennials DATABASE	SOC perennials DATABASE.xls	figshare	doi:10.6084/m9.figshare.7637210.v2	https://doi.org/10.6084/m9.figshare.7637210.v2
539	Data Processing	SOC perennials DATABASE	SOC perennials DATABASE.xls	figshare	doi:10.6084/m9.figshare.7637210.v2	https://doi.org/10.6084/m9.figshare.7637210.v2
540	Data Processing	SOC perennials DATABASE	SOC perennials DATABASE.xls	figshare	doi:10.6084/m9.figshare.7637210.v2	https://doi.org/10.6084/m9.figshare.7637210.v2
541	Data Processing	SOC perennials DATABASE	SOC perennials DATABASE.xls	figshare	doi:10.6084/m9.figshare.7637210.v2	https://doi.org/10.6084/m9.figshare.7637210.v2
542	Data Processing	SOC perennials DATABASE	SOC perennials DATABASE.xls	figshare	doi:10.6084/m9.figshare.7637210.v2	https://doi.org/10.6084/m9.figshare.7637210.v2
543	Data Processing	SOC perennials DATABASE	SOC perennials DATABASE.xls	figshare	doi:10.6084/m9.figshare.7637210.v2	https://doi.org/10.6084/m9.figshare.7637210.v2
544	Data Processing	SOC perennials DATABASE	SOC perennials DATABASE.xls	figshare	doi:10.6084/m9.figshare.7637210.v2	https://doi.org/10.6084/m9.figshare.7637210.v2
545	Data Processing	SOC perennials DATABASE	SOC perennials DATABASE.xls	figshare	doi:10.6084/m9.figshare.7637210.v2	https://doi.org/10.6084/m9.figshare.7637210.v2
546	Data Processing	SOC perennials DATABASE	SOC perennials DATABASE.xls	figshare	doi:10.6084/m9.figshare.7637210.v2	https://doi.org/10.6084/m9.figshare.7637210.v2
547	Data Processing	SOC perennials DATABASE	SOC perennials DATABASE.xls	figshare	doi:10.6084/m9.figshare.7637210.v2	https://doi.org/10.6084/m9.figshare.7637210.v2
548	Data Processing	SOC perennials DATABASE	SOC perennials DATABASE.xls	figshare	doi:10.6084/m9.figshare.7637210.v2	https://doi.org/10.6084/m9.figshare.7637210.v2
549	Data Processing	SOC perennials DATABASE	SOC perennials DATABASE.xls	figshare	doi:10.6084/m9.figshare.7637210.v2	https://doi.org/10.6084/m9.figshare.7637210.v2
550	Data Processing	SOC perennials DATABASE	SOC perennials DATABASE.xls	figshare	doi:10.6084/m9.figshare.7637210.v2	https://doi.org/10.6084/m9.figshare.7637210.v2
551	Data Processing	SOC perennials DATABASE	SOC perennials DATABASE.xls	figshare	doi:10.6084/m9.figshare.7637210.v2	https://doi.org/10.6084/m9.figshare.7637210.v2
552	Data Processing	SOC perennials DATABASE	SOC perennials DATABASE.xls	figshare	doi:10.6084/m9.figshare.7637210.v2	https://doi.org/10.6084/m9.figshare.7637210.v2
553	Data Processing	SOC perennials DATABASE	SOC perennials DATABASE.xls	figshare	doi:10.6084/m9.figshare.7637210.v2	https://doi.org/10.6084/m9.figshare.7637210.v2
554	Data Processing	SOC perennials DATABASE	SOC perennials DATABASE.xls	figshare	doi:10.6084/m9.figshare.7637210.v2	https://doi.org/10.6084/m9.figshare.7637210.v2
555	Data Processing	SOC perennials DATABASE	SOC perennials DATABASE.xls	figshare	doi:10.6084/m9.figshare.7637210.v2	https://doi.org/10.6084/m9.figshare.7637210.v2
556	Data Processing	SOC perennials DATABASE	SOC perennials DATABASE.xls	figshare	doi:10.6084/m9.figshare.7637210.v2	https://doi.org/10.6084/m9.figshare.7637210.v2
557	Data Processing	SOC perennials DATABASE	SOC perennials DATABASE.xls	figshare	doi:10.6084/m9.figshare.7637210.v2	https://doi.org/10.6084/m9.figshare.7637210.v2
558	Data Processing	SOC perennials DATABASE	SOC perennials DATABASE.xls	figshare	doi:10.6084/m9.figshare.7637210.v2	https://doi.org/10.6084/m9.figshare.7637210.v2
559	Data Processing	SOC perennials DATABASE	SOC perennials DATABASE.xls	figshare	doi:10.6084/m9.figshare.7637210.v2	https://doi.org/10.6084/m9.figshare.7637210.v2
560	Data Processing	SOC perennials DATABASE	SOC perennials DATABASE.xls	figshare	doi:10.6084/m9.figshare.7637210.v2	https://doi.org/10.6084/m9.figshare.7637210.v2
561	Data Processing	SOC perennials DATABASE	SOC perennials DATABASE.xls	figshare	doi:10.6084/m9.figshare.7637210.v2	https://doi.org/10.6084/m9.figshare.7637210.v2
562	Data Processing	SOC perennials DATABASE	SOC perennials DATABASE.xls	figshare	doi:10.6084/m9.figshare.7637210.v2	https://doi.org/10.6084/m9.figshare.7637210.v2
563	Data Processing	SOC perennials DATABASE	SOC perennials DATABASE.xls	figshare	doi:10.6084/m9.figshare.7637210.v2	https://doi.org/10.6084/m9.figshare.7637210.v2
564	Data Processing	SOC perennials DATABASE	SOC perennials DATABASE.xls	figshare	doi:10.6084/m9.figshare.7637210.v2	https://doi.org/10.6084/m9.figshare.7637210.v2
565	Data Processing	SOC perennials DATABASE	SOC perennials DATABASE.xls	figshare	doi:10.6084/m9.figshare.7637210.v2	https://doi.org/10.6084/m9.figshare.7637210.v2
566	Data Processing	SOC perennials DATABASE	SOC perennials DATABASE.xls	figshare	doi:10.6084/m9.figshare.7637210.v2	https://doi.org/10.6084/m9.figshare.7637210.v2
567	Data Processing	SOC perennials DATABASE	SOC perennials DATABASE.xls	figshare	doi:10.6084/m9.figshare.7637210.v2	https://doi.org/10.6084/m9.figshare.7637210.v2
568	Data Processing	SOC perennials DATABASE	SOC perennials DATABASE.xls	figshare	doi:10.6084/m9.figshare.7637210.v2	https://doi.org/10.6084/m9.figshare.7637210.v2
569	Data Processing	SOC perennials DATABASE	SOC perennials DATABASE.xls	figshare	doi:10.6084/m9.figshare.7637210.v2	https://doi.org/10.6084/m9.figshare.7637210.v2
570	Data Processing	SOC perennials DATABASE	SOC perennials DATABASE.xls	figshare	doi:10.6084/m9.figshare.7637210.v2	https://doi.org/10.6084/m9.figshare.7637210.v2
571	Data Processing	SOC perennials DATABASE	SOC perennials DATABASE.xls	figshare	doi:10.6084/m9.figshare.7637210.v2	https://doi.org/10.6084/m9.figshare.7637210.v2
572	Data Processing	SOC perennials DATABASE	SOC perennials DATABASE.xls	figshare	doi:10.6084/m9.figshare.7637210.v2	https://doi.org/10.6084/m9.figshare.7637210.v2
573	Data Processing	SOC perennials DATABASE	SOC perennials DATABASE.xls	figshare	doi:10.6084/m9.figshare.7637210.v2	https://doi.org/10.6084/m9.figshare.7637210.v2
574	Data Processing	SOC perennials DATABASE	SOC perennials DATABASE.xls	figshare	doi:10.6084/m9.figshare.7637210.v2	https://doi.org/10.6084/m9.figshare.7637210.v2
575	Data Processing	SOC perennials DATABASE	SOC perennials DATABASE.xls	figshare	doi:10.6084/m9.figshare.7637210.v2	https://doi.org/10.6084/m9.figshare.7637210.v2
576	Data Processing	SOC perennials DATABASE	SOC perennials DATABASE.xls	figshare	doi:10.6084/m9.figshare.7637210.v2	https://doi.org/10.6084/m9.figshare.7637210.v2
577	Data Processing	SOC perennials DATABASE	SOC perennials DATABASE.xls	figshare	doi:10.6084/m9.figshare.7637210.v2	https://doi.org/10.6084/m9.figshare.7637210.v2
578	Data Processing	SOC perennials DATABASE	SOC perennials DATABASE.xls	figshare	doi:10.6084/m9.figshare.7637210.v2	https://doi.org/10.6084/m9.figshare.7637210.v2
579	Data Processing	SOC perennials DATABASE	SOC perennials DATABASE.xls	figshare	doi:10.6084/m9.figshare.7637210.v2	https://doi.org/10.6084/m9.figshare.7637210.v2
580	Data Processing	SOC perennials DATABASE	SOC perennials DATABASE.xls	figshare	doi:10.6084/m9.figshare.7637210.v2	https://doi.org/10.6084/m9.figshare.7637210.v2
581	Data Processing	SOC perennials DATABASE	SOC perennials DATABASE.xls	figshare	doi:10.6084/m9.figshare.7637210.v2	https://doi.org/10.6084/m9.figshare.7637210.v2
582	Data Processing	SOC perennials DATABASE	SOC perennials DATABASE.xls	figshare	doi:10.6084/m9.figshare.7637210.v2	https://doi.org/10.6084/m9.figshare.7637210.v2
583	Data Processing	SOC perennials DATABASE	SOC perennials DATABASE.xls	figshare	doi:10.6084/m9.figshare.7637210.v2	https://doi.org/10.6084/m9.figshare.7637210.v2
584	Data Processing	SOC perennials DATABASE	SOC perennials DATABASE.xls	figshare	doi:10.6084/m9.figshare.7637210.v2	https://doi.org/10.6084/m9.figshare.7637210.v2
585	Data Processing	SOC perennials DATABASE	SOC perennials DATABASE.xls	figshare	doi:10.6084/m9.figshare.7637210.v2	https://doi.org/10.6084/m9.figshare.7637210.v2
586	Data Processing	SOC perennials DATABASE	SOC perennials DATABASE.xls	figshare	doi:10.6084/m9.figshare.7637210.v2	https://doi.org/10.6084/m9.figshare.7637210.v2
587	Data Processing	SOC perennials DATABASE	SOC perennials DATABASE.xls	figshare	doi:10.6084/m9.figshare.7637210.v2	https://doi.org/10.6084/m9.figshare.7637210.v2
588	Data Processing	SOC perennials DATABASE	SOC perennials DATABASE.xls	figshare	doi:10.6084/m9.figshare.7637210.v2	https://doi.org/10.6084/m9.figshare.7637210.v2
589	Data Processing	SOC perennials DATABASE	SOC perennials DATABASE.xls	figshare	doi:10.6084/m9.figshare.7637210.v2	https://doi.org/10.6084/m9.figshare.7637210.v2
590	Data Processing	SOC perennials DATABASE	SOC perennials DATABASE.xls	figshare	doi:10.6084/m9.figshare.7637210.v2	https://doi.org/10.6084/m9.figshare.7637210.v2
591	Data Processing	SOC perennials DATABASE	SOC perennials DATABASE.xls	figshare	doi:10.6084/m9.figshare.7637210.v2	https://doi.org/10.6084/m9.figshare.7637210.v2
592	Data Processing	SOC perennials DATABASE	SOC perennials DATABASE.xls	figshare	doi:10.6084/m9.figshare.7637210.v2	https://doi.org/10.6084/m9.figshare.7637210.v2
593	Data Processing	SOC perennials DATABASE	SOC perennials DATABASE.xls	figshare	doi:10.6084/m9.figshare.7637210.v2	https://doi.org/10.6084/m9.figshare.7637210.v2
594	Data Processing	SOC perennials DATABASE	SOC perennials DATABASE.xls	figshare	doi:10.6084/m9.figshare.7637210.v2	https://doi.org/10.6084/m9.figshare.7637210.v2
595	Data Processing	SOC perennials DATABASE	SOC perennials DATABASE.xls	figshare	doi:10.6084/m9.figshare.7637210.v2	https://doi.org/10.6084/m9.figshare.7637210.v2
596	Data Processing	SOC perennials DATABASE	SOC perennials DATABASE.xls	figshare	doi:10.6084/m9.figshare.7637210.v2	https://doi.org/10.6084/m9.figshare.7637210.v2
597	Data Processing	SOC perennials DATABASE	SOC perennials DATABASE.xls	figshare	doi:10.6084/m9.figshare.7637210.v2	https://doi.org/10.6084/m9.figshare.7637210.v2
598	Data Processing	SOC perennials DATABASE	SOC perennials DATABASE.xls	figshare	doi:10.6084/m9.figshare.7637210.v2	https://doi.org/10.6084/m9.figshare.7637210.v2
599	Data Processing	SOC perennials DATABASE	SOC perennials DATABASE.xls	figshare	doi:10.6084/m9.figshare.7637210.v2	https://doi.org/10.6084/m9.figshare.7637210.v2
600	Data Processing	SOC perennials DATABASE	SOC perennials DATABASE.xls	figshare	doi:10.6084/m9.figshare.7637210.v2	https://doi.org/10.6084/m9.figshare.7637210.v2
601	Data Processing	SOC perennials DATABASE	SOC perennials DATABASE.xls	figshare	doi:10.6084/m9.figshare.7637210.v2	https://doi.org/10.6084/m9.figshare.7637210.v2
602	Data Processing	SOC perennials DATABASE	SOC perennials DATABASE.xls	figshare	doi:10.6084/m9.figshare.7637210.v2	https://doi.org/10.6084/m9.figshare.7637210.v2
603	Data Processing	SOC perennials DATABASE	SOC perennials DATABASE.xls	figshare	doi:10.6084/m9.figshare.7637210.v2	https://doi.org/10.6084/m9.figshare.7637210.v2
604	Data Processing	SOC perennials DATABASE	SOC perennials DATABASE.xls	figshare	doi:10.6084/m9.figshare.7637210.v2	https://doi.org/10.6084/m9.figshare.7637210.v2
605	Data Processing	SOC perennials DATABASE	SOC perennials DATABASE.xls	figshare	doi:10.6084/m9.figshare.7637210.v2	https://doi.org/10.6084/m9.figshare.7637210.v2
606	Data Processing	SOC perennials DATABASE	SOC perennials DATABASE.xls	figshare	doi:10.6084/m9.figshare.7637210.v2	https://doi.org/10.6084/m9.figshare.7637210.v2
607	Data Processing	SOC perennials DATABASE	SOC perennials DATABASE.xls	figshare	doi:10.6084/m9.figshare.7637210.v2	https://doi.org/10.6084/m9.figshare.7637210.v2
608	Data Processing	SOC perennials DATABASE	SOC perennials DATABASE.xls	figshare	doi:10.6084/m9.figshare.7637210.v2	https://doi.org/10.6084/m9.figshare.7637210.v2
609	Data Processing	SOC perennials DATABASE	SOC perennials DATABASE.xls	figshare	doi:10.6084/m9.figshare.7637210.v2	https://doi.org/10.6084/m9.figshare.7637210.v2
610	Data Processing	SOC perennials DATABASE	SOC perennials DATABASE.xls	figshare	doi:10.6084/m9.figshare.7637210.v2	https://doi.org/10.6084/m9.figshare.7637210.v2
611	Data Processing	SOC perennials DATABASE	SOC perennials DATABASE.xls	figshare	doi:10.6084/m9.figshare.7637210.v2	https://doi.org/10.6084/m9.figshare.7637210.v2
612	Data Processing	SOC perennials DATABASE	SOC perennials DATABASE.xls	figshare	doi:10.6084/m9.figshare.7637210.v2	https://doi.org/10.6084/m9.figshare.7637210.v2
613	Data Processing	SOC perennials DATABASE	SOC perennials DATABASE.xls	figshare	doi:10.6084/m9.figshare.7637210.v2	https://doi.org/10.6084/m9.figshare.7637210.v2
614	Data Processing	SOC perennials DATABASE	SOC perennials DATABASE.xls	figshare	doi:10.6084/m9.figshare.7637210.v2	https://doi.org/10.6084/m9.figshare.7637210.v2
615	Data Processing	SOC perennials DATABASE	SOC perennials DATABASE.xls	figshare	doi:10.6084/m9.figshare.7637210.v2	https://doi.org/10.6084/m9.figshare.7637210.v2
616	Data Processing	SOC perennials DATABASE	SOC perennials DATABASE.xls	figshare	doi:10.6084/m9.figshare.7637210.v2	https://doi.org/10.6084/m9.figshare.7637210.v2
617	Data Processing	SOC perennials DATABASE	SOC perennials DATABASE.xls	figshare	doi:10.6084/m9.figshare.7637210.v2	https://doi.org/10.6084/m9.figshare.7637210.v2
618	Data Processing	SOC perennials DATABASE	SOC perennials DATABASE.xls	figshare	doi:10.6084/m9.figshare.7637210.v2	https://doi.org/10.6084/m9.figshare.7637210.v2
619	Data Processing	SOC perennials DATABASE	SOC perennials DATABASE.xls	figshare	doi:10.6084/m9.figshare.7637210.v2	https://doi.org/10.6084/m9.figshare.7637210.v2
620	Data Processing	SOC perennials DATABASE	SOC perennials DATABASE.xls	figshare	doi:10.6084/m9.figshare.7637210.v2	https://doi.org/10.6084/m9.figshare.7637210.v2
621	Data Processing	SOC perennials DATABASE	SOC perennials DATABASE.xls	figshare	doi:10.6084/m9.figshare.7637210.v2	https://doi.org/10.6084/m9.figshare.7637210.v2
622	Data Processing	SOC perennials DATABASE	SOC perennials DATABASE.xls	figshare	doi:10.6084/m9.figshare.7637210.v2	https://doi.org/10.6084/m9.figshare.7637210.v2
623	Data Processing	SOC perennials DATABASE	SOC perennials DATABASE.xls	figshare	doi:10.6084/m9.figshare.7637210.v2	https://doi.org/10.6084/m9.figshare.7637210.v2
624	Data Processing	SOC perennials DATABASE	SOC perennials DATABASE.xls	figshare	doi:10.6084/m9.figshare.7637210.v2	https://doi.org/10.6084/m9.figshare.7637210.v2
625	Data Processing	SOC perennials DATABASE	SOC perennials DATABASE.xls	figshare	doi:10.6084/m9.figshare.7637210.v2	https://doi.org/10.6084/m9.figshare.7637210.v2
626	Data Processing	SOC perennials DATABASE	SOC perennials DATABASE.xls	figshare	doi:10.6084/m9.figshare.7637210.v2	https://doi.org/10.6084/m9.figshare.7637210.v2
627	Data Processing	SOC perennials DATABASE	SOC perennials DATABASE.xls	figshare	doi:10.6084/m9.figshare.7637210.v2	https://doi.org/10.6084/m9.figshare.7637210.v2
628	Data Processing	SOC perennials DATABASE	SOC perennials DATABASE.xls	figshare	doi:10.6084/m9.figshare.7637210.v2	https://doi.org/10.6084/m9.figshare.7637210.v2
629	Data Processing	SOC perennials DATABASE	SOC perennials DATABASE.xls	figshare	doi:10.6084/m9.figshare.7637210.v2	https://doi.org/10.6084/m9.figshare.7637210.v2
630	Data Processing	SOC perennials DATABASE	SOC perennials DATABASE.xls	figshare	doi:10.6084/m9.figshare.7637210.v2	https://doi.org/10.6084/m9.figshare.7637210.v2
631	Data Processing	SOC perennials DATABASE	SOC perennials DATABASE.xls	figshare	doi:10.6084/m9.figshare.7637210.v2	https://doi.org/10.6084/m9.figshare.7637210.v2
632	Data Processing	SOC perennials DATABASE	SOC perennials DATABASE.xls	figshare	doi:10.6084/m9.figshare.7637210.v2	https://doi.org/10.6084/m9.figshare.7637210.v2
633	Data Processing	SOC perennials DATABASE	SOC perennials DATABASE.xls	figshare	doi:10.6084/m9.figshare.7637210.v2	https://doi.org/10.6084/m9.figshare.7637210.v2
634	Data Processing	SOC perennials DATABASE	SOC perennials DATABASE.xls	figshare	doi:10.6084/m9.figshare.7637210.v2	https://doi.org/10.6084/m9.figshare.7637210.v2
635	Data Processing	SOC perennials DATABASE	SOC perennials DATABASE.xls	figshare	doi:10.6084/m9.figshare.7637210.v2	https://doi.org/10.6084/m9.figshare.7637210.v2
636	Data Processing	SOC perennials DATABASE	SOC perennials DATABASE.xls	figshare	doi:10.6084/m9.figshare.7637210.v2	https://doi.org/10.6084/m9.figshare.7637210.v2
637	Data Processing	SOC perennials DATABASE	SOC perennials DATABASE.xls	figshare	doi:10.6084/m9.figshare.7637210.v2	https://doi.org/10.6084/m9.figshare.7637210.v2
638	Data Processing	SOC perennials DATABASE	SOC perennials DATABASE.xls	figshare	doi:10.6084/m9.figshare.7637210.v2	https://doi.org/10.6084/m9.figshare.7637210.v2
639	Data Processing	SOC perennials DATABASE	SOC perennials DATABASE.xls	figshare	doi:10.6084/m9.figshare.7637210.v2	https://doi.org/10.6084/m9.figshare.7637210.v2
640	Data Processing	SOC perennials DATABASE	SOC perennials DATABASE.xls	figshare	doi:10.6084/m9.figshare.7637210.v2	https://doi.org/10.6084/m9.figshare.7637210.v2
641	Data Processing	SOC perennials DATABASE	SOC perennials DATABASE.xls	figshare	doi:10.6084/m9.figshare.7637210.v2	https://doi.org/10.6084/m9.figshare.7637210.v2
642	Data Processing	SOC perennials DATABASE	SOC perennials DATABASE.xls	figshare	doi:10.6084/m9.figshare.7637210.v2	https://doi.org/10.6084/m9.figshare.7637210.v2
643	Data Processing	SOC perennials DATABASE	SOC perennials DATABASE.xls	figshare	doi:10.6084/m9.figshare.7637210.v2	https://doi.org/10.6084/m9.figshare.7637210.v2
644	Data Processing	SOC perennials DATABASE	SOC perennials DATABASE.xls	figshare	doi:10.6084/m9.figshare.7637210.v2	https://doi.org/10.6084/m9.figshare.7637210.v2
645	Data Processing	SOC perennials DATABASE	SOC perennials DATABASE.xls	figshare	doi:10.6084/m9.figshare.7637210.v2	https://doi.org/10.6084/m9.figshare.7637210.v2
646	Data Processing	SOC perennials DATABASE	SOC perennials DATABASE.xls	figshare	doi:10.6084/m9.figshare.7637210.v2	https://doi.org/10.6084/m9.figshare.7637210.v2
647	Data Processing	SOC perennials DATABASE	SOC perennials DATABASE.xls	figshare	doi:10.6084/m9.figshare.7637210.v2	https://doi.org/10.6084/m9.figshare.7637210.v2
648	Data Processing	SOC perennials DATABASE	SOC perennials DATABASE.xls	figshare	doi:10.6084/m9.figshare.7637210.v2	https://doi.org/10.6084/m9.figshare.7637210.v2
649	Data Processing	SOC perennials DATABASE	SOC perennials DATABASE.xls	figshare	doi:10.6084/m9.figshare.7637210.v2	https://doi.org/10.6084/m9.figshare.7637210.v2
650	Data Processing	SOC perennials DATABASE	SOC perennials DATABASE.xls	figshare	doi:10.6084/m9.figshare.7637210.v2	https://doi.org/10.6084/m9.figshare.7637210.v2
651	Data Processing	SOC perennials DATABASE	SOC perennials DATABASE.xls	figshare	doi:10.6084/m9.figshare.7637210.v2	https://doi.org/10.6084/m9.figshare.7637210.v2
652	Data Processing	SOC perennials DATABASE	SOC perennials DATABASE.xls	figshare	doi:10.6084/m9.figshare.7637210.v2	https://doi.org/10.6084/m9.figshare.7637210.v2
653	Data Processing	SOC perennials DATABASE	SOC perennials DATABASE.xls	figshare	doi:10.6084/m9.figshare.7637210.v2	https://doi.org/10.6084/m9.figshare.7637210.v2
654	Data Processing	SOC perennials DATABASE	SOC perennials DATABASE.xls	figshare	doi:10.6084/m9.figshare.7637210.v2	https://doi.org/10.6084/m9.figshare.7637210.v2
655	Data Processing	SOC perennials DATABASE	SOC perennials DATABASE.xls	figshare	doi:10.6084/m9.figshare.7637210.v2	https://doi.org/10.6084/m9.figshare.7637210.v2
656	Data Processing	SOC perennials DATABASE	SOC perennials DATABASE.xls	figshare	doi:10.6084/m9.figshare.7637210.v2	https://doi.org/10.6084/m9.figshare.7637210.v2
657	Data Processing	SOC perennials DATABASE	SOC perennials DATABASE.xls	figshare	doi:10.6084/m9.figshare.7637210.v2	https://doi.org/10.6084/m9.figshare.7637210.v2
658	Data Processing	SOC perennials DATABASE	SOC perennials DATABASE.xls	figshare	doi:10.6084/m9.figshare.7637210.v2	https://doi.org/10.6084/m9.figshare.7637210.v2
659	Data Processing	SOC perennials DATABASE	SOC perennials DATABASE.xls	figshare	doi:10.6084/m9.figshare.7637210.v2	https://doi.org/10.6084/m9.figshare.7637210.v2
660	Data Processing	SOC perennials DATABASE	SOC perennials DATABASE.xls	figshare	doi:10.6084/m9.figshare.7637210.v2	https://doi.org/10.6084/m9.figshare.7637210.v2
661	Data Processing	SOC perennials DATABASE	SOC perennials DATABASE.xls	figshare	doi:10.6084/m9.figshare.7637210.v2	https://doi.org/10.6084/m9.figshare.7637210.v2
662	Data Processing	SOC perennials DATABASE	SOC perennials DATABASE.xls	figshare	doi:10.6084/m9.figshare.7637210.v2	https://doi.org/10.6084/m9.figshare.7637210.v2
663	Data Processing	SOC perennials DATABASE	SOC perennials DATABASE.xls	figshare	doi:10.6084/m9.figshare.7637210.v2	https://doi.org/10.6084/m9.figshare.7637210.v2
664	Data Processing	SOC perennials DATABASE	SOC perennials DATABASE.xls	figshare	doi:10.6084/m9.figshare.7637210.v2	https://doi.org/10.6084/m9.figshare.7637210.v2
665	Data Processing	SOC perennials DATABASE	SOC perennials DATABASE.xls	figshare	doi:10.6084/m9.figshare.7637210.v2	https://doi.org/10.6084/m9.figshare.7637210.v2
666	Data Processing	SOC perennials DATABASE	SOC perennials DATABASE.xls	figshare	doi:10.6084/m9.figshare.7637210.v2	https://doi.org/10.6084/m9.figshare.7637210.v2
667	Data Processing	SOC perennials DATABASE	SOC perennials DATABASE.xls	figshare	doi:10.6084/m9.figshare.7637210.v2	https://doi.org/10.6084/m9.figshare.7637210.v2
668	Data Processing	SOC perennials DATABASE	SOC perennials DATABASE.xls	figshare	doi:10.6084/m9.figshare.7637210.v2	https://doi.org/10.6084/m9.figshare.7637210.v2
669	Data Processing	SOC perennials DATABASE	SOC perennials DATABASE.xls	figshare	doi:10.6084/m9.figshare.7637210.v2	https://doi.org/10.6084/m9.figshare.7637210.v2
670	Data Processing	SOC perennials DATABASE	SOC perennials DATABASE.xls	figshare	doi:10.6084/m9.figshare.7637210.v2	https://doi.org/10.6084/m9.figshare.7637210.v2
671	Data Processing	SOC perennials DATABASE	SOC perennials DATABASE.xls	figshare	doi:10.6084/m9.figshare.7637210.v2	https://doi.org/10.6084/m9.figshare.7637210.v2
672	Data Processing	SOC perennials DATABASE	SOC perennials DATABASE.xls	figshare	doi:10.6084/m9.figshare.7637210.v2	https://doi.org/10.6084/m9.figshare.7637210.v2
673	Data Processing	SOC perennials DATABASE	SOC perennials DATABASE.xls	figshare	doi:10.6084/m9.figshare.7637210.v2	https://doi.org/10.6084/m9.figshare.7637210.v2
674	Data Processing	SOC perennials DATABASE	SOC perennials DATABASE.xls	figshare	doi:10.6084/m9.figshare.7637210.v2	https://doi.org/10.6084/m9.figshare.7637210.v2
675	Data Processing	SOC perennials DATABASE	SOC perennials DATABASE.xls	figshare	doi:10.6084/m9.figshare.7637210.v2	https://doi.org/10.6084/m9.figshare.7637210.v2
676	Data Processing	SOC perennials DATABASE	SOC perennials DATABASE.xls	figshare	doi:10.6084/m9.figshare.7637210.v2	https://doi.org/10.6084/m9.figshare.7637210.v2
677	Data Processing	SOC perennials DATABASE	SOC perennials DATABASE.xls	figshare	doi:10.6084/m9.figshare.7637210.v2	https://doi.org/10.6084/m9.figshare.7637210.v2
678	Data Processing	SOC perennials DATABASE	SOC perennials DATABASE.xls	figshare	doi:10.6084/m9.figshare.7637210.v2	https://doi.org/10.6084/m9.figshare.7637210.v2
679	Data Processing	SOC perennials DATABASE	SOC perennials DATABASE.xls	figshare	doi:10.6084/m9.figshare.7637210.v2	https://doi.org/10.6084/m9.figshare.7637210.v2
680	Data Processing	SOC perennials DATABASE	SOC perennials DATABASE.xls	figshare	doi:10.6084/m9.figshare.7637210.v2	https://doi.org/10.6084/m9.figshare.7637210.v2
681	Data Processing	SOC perennials DATABASE	SOC perennials DATABASE.xls	figshare	doi:10.6084/m9.figshare.7637210.v2	https://doi.org/10.6084/m9.figshare.7637210.v2
682	Data Processing	SOC perennials DATABASE	SOC perennials DATABASE.xls	figshare	doi:10.6084/m9.figshare.7637210.v2	https://doi.org/10.6084/m9.figshare.7637210.v2
683	Data Processing	SOC perennials DATABASE	SOC perennials DATABASE.xls	figshare	doi:10.6084/m9.figshare.7637210.v2	https://doi.org/10.6084/m9.figshare.7637210.v2
684	Data Processing	SOC perennials DATABASE	SOC perennials DATABASE.xls	figshare	doi:10.6084/m9.figshare.7637210.v2	https://doi.org/10.6084/m9.figshare.7637210.v2
685	Data Processing	SOC perennials DATABASE	SOC perennials DATABASE.xls	figshare	doi:10.6084/m9.figshare.7637210.v2	https://doi.org/10.6084/m9.figshare.7637210.v2
686	Data Processing	SOC perennials DATABASE	SOC perennials DATABASE.xls	figshare	doi:10.6084/m9.figshare.7637210.v2	https://doi.org/10.6084/m9.figshare.7637210.v2
687	Data Processing	SOC perennials DATABASE	SOC perennials DATABASE.xls	figshare	doi:10.6084/m9.figshare.7637210.v2	https://doi.org/10.6084/m9.figshare.7637210.v2
688	Data Processing	SOC perennials DATABASE	SOC perennials DATABASE.xls	figshare	doi:10.6084/m9.figshare.7637210.v2	https://doi.org/10.6084/m9.figshare.7637210.v2
689	Data Processing	SOC perennials DATABASE	SOC perennials DATABASE.xls	figshare	doi:10.6084/m9.figshare.7637210.v2	https://doi.org/10.6084/m9.figshare.7637210.v2
690	Data Processing	SOC perennials DATABASE	SOC perennials DATABASE.xls	figshare	doi:10.6084/m9.figshare.7637210.v2	https://doi.org/10.6084/m9.figshare.7637210.v2
691	Data Processing	SOC perennials DATABASE	SOC perennials DATABASE.xls	figshare	doi:10.6084/m9.figshare.7637210.v2	https://doi.org/10.6084/m9.figshare.7637210.v2
692	Data Processing	SOC perennials DATABASE	SOC perennials DATABASE.xls	figshare	doi:10.6084/m9.figshare.7637210.v2	https://doi.org/10.6084/m9.figshare.7637210.v2
693	Data Processing	SOC perennials DATABASE	SOC perennials DATABASE.xls	figshare	doi:10.6084/m9.figshare.7637210.v2	https://doi.org/10.6084/m9.figshare.7637210.v2
694	Data Processing	SOC perennials DATABASE	SOC perennials DATABASE.xls	figshare	doi:10.6084/m9.figshare.7637210.v2	https://doi.org/10.6084/m9.figshare.7637210.v2
695	Data Processing	SOC perennials DATABASE	SOC perennials DATABASE.xls	figshare	doi:10.6084/m9.figshare.7637210.v2	https://doi.org/10.6084/m9.figshare.7637210.v2
696	Data Processing	SOC perennials DATABASE	SOC perennials DATABASE.xls	figshare	doi:10.6084/m9.figshare.7637210.v2	https://doi.org/10.6084/m9.figshare.7637210.v2
697	Data Processing	SOC perennials DATABASE	SOC perennials DATABASE.xls	figshare	doi:10.6084/m9.figshare.7637210.v2	https://doi.org/10.6084/m9.figshare.7637210.v2
698	Data Processing	SOC perennials DATABASE	SOC perennials DATABASE.xls	figshare	doi:10.6084/m9.figshare.7637210.v2	https://doi.org/10.6084/m9.figshare.7637210.v2
699	Data Processing	SOC perennials DATABASE	SOC perennials DATABASE.xls	figshare	doi:10.6084/m9.figshare.7637210.v2	https://doi.org/10.6084/m9.figshare.7637210.v2
700	Data Processing	SOC perennials DATABASE	SOC perennials DATABASE.xls	figshare	doi:10.6084/m9.figshare.7637210.v2	https://doi.org/10.6084/m9.figshare.7637210.v2
701	Data Processing	SOC perennials DATABASE	SOC perennials DATABASE.xls	figshare	doi:10.6084/m9.figshare.7637210.v2	https://doi.org/10.6084/m9.figshare.7637210.v2
702	Data Processing	SOC perennials DATABASE	SOC perennials DATABASE.xls	figshare	doi:10.6084/m9.figshare.7637210.v2	https://doi.org/10.6084/m9.figshare.7637210.v2
703	Data Processing	SOC perennials DATABASE	SOC perennials DATABASE.xls	figshare	doi:10.6084/m9.figshare.7637210.v2	https://doi.org/10.6084/m9.figshare.7637210.v2
704	Data Processing	SOC perennials DATABASE	SOC perennials DATABASE.xls	figshare	doi:10.6084/m9.figshare.7637210.v2	https://doi.org/10.6084/m9.figshare.7637210.v2
705	Data Processing	SOC perennials DATABASE	SOC perennials DATABASE.xls	figshare	doi:10.6084/m9.figshare.7637210.v2	https://doi.org/10.6084/m9.figshare.7637210.v2
706	Data Processing	SOC perennials DATABASE	SOC perennials DATABASE.xls	figshare	doi:10.6084/m9.figshare.7637210.v2	https://doi.org/10.6084/m9.figshare.7637210.v2
707	Data Processing	SOC perennials DATABASE	SOC perennials DATABASE.xls	figshare	doi:10.6084/m9.figshare.7637210.v2	https://doi.org/10.6084/m9.figshare.7637210.v2
708	Data Processing	SOC perennials DATABASE	SOC perennials DATABASE.xls	figshare	doi:10.6084/m9.figshare.7637210.v2	https://doi.org/10.6084/m9.figshare.7637210.v2
709	Data Processing	SOC perennials DATABASE	SOC perennials DATABASE.xls	figshare	doi:10.6084/m9.figshare.7637210.v2	https://doi.org/10.6084/m9.figshare.7637210.v2
