# Supplementary material for: A global, empirical, harmonised dataset of soil organic carbon changes under perennial crops
Source: Sci Data. 2019 May 13;6:57. doi: 10.1038/s41597-019-0062-1 (PMC6514006; doi:10.1038/s41597-019-0062-1)
Supplement: Supplementary file 1 — Download metadata file [file 41597_2019_62_MOESM1_ESM.zip › i_Investigation.txt]

# Investigation File generated for Scientific Data with Investigation File Authoring Tool version 0.1.0 on 23/04/2019 - This metadata file is CC0
ONTOLOGY SOURCE REFERENCE
Term Source Name	GAZ	UO	ERO	OBI	ENVO	NCIT	XCO	NIFDYS	EFO
Term Source File	http://data.bioontology.org/ontologies/GAZ	http://data.bioontology.org/ontologies/UO	http://data.bioontology.org/ontologies/ERO	http://data.bioontology.org/ontologies/OBI	http://data.bioontology.org/ontologies/ENVO	http://data.bioontology.org/ontologies/NCIT	http://data.bioontology.org/ontologies/XCO	http://data.bioontology.org/ontologies/NIFDYS	http://data.bioontology.org/ontologies/EFO
Term Source Version	$Revision: 1.512 $	unknown	2013-08-02	2014-08-18		17.06d	4.18	1.5 (December, 2012)	2.106
Term Source Description	Gazetteer	Units of Measurement Ontology	Eagle-I Research Resource Ontology	Ontology for Biomedical Investigations	Environment Ontology	National Cancer Institute Thesaurus	Experimental Conditions Ontology	Neuroscience Information Framework (NIF) Dysfunction Ontlogy	Experimental Factor Ontology
INVESTIGATION
Investigation Identifier
Investigation Title
Investigation Description
Investigation Submission Date
Investigation Public Release Date
INVESTIGATION PUBLICATIONS
Investigation PubMed ID
Investigation Publication DOI
Investigation Publication Author List
Investigation Publication Title
Investigation Publication Status
Investigation Publication Status Term Accession Number
Investigation Publication Status Term Source REF
INVESTIGATION CONTACTS
Investigation Person Last Name
Investigation Person Mid Initials
Investigation Person First Name
Investigation Person Address
Investigation Person Phone
Investigation Person Fax
Investigation Person Email
Investigation Person Affiliation
Investigation Person Roles
Investigation Person Roles Term Accession Number
Investigation Person Roles Term Source REF
STUDY
Study Identifier	10.1038/s41597-019-0062-1
Study Title	A global, empirical, harmonised dataset of soil organic carbon changes under perennial crops
Study Submission Date	06/02/2019
Study Public Release Date	13/05/2019
Study Description	https://www.nature.com/articles/s41597-019-0062-1
Study File Name	s_Ledo102A_study.txt
Comment[Subject Keywords]	""
Comment[Manuscript Licence]	CC BY-4.0
Comment[Experimental Metadata Licence]	CC0
Comment[Supplementary Information File Name]
Comment[Supplementary Information File Type]
Comment[Supplementary Information File URL]
Comment[Data Repository]	figshare
Comment[Data Record Accession]	doi:10.6084/m9.figshare.7637210.V2
Comment[Data Record URI]	https://doi.org/10.6084/m9.figshare.7637210.V2
STUDY DESIGN DESCRIPTORS
Study Design Type	data integration objective	data collection and processing objective	factorial design
Study Design Type Term Accession Number	ERO:0100092	ERO:0100087	OBI:0500014
Study Design Type Term Source REF	ERO	ERO	OBI
STUDY PUBLICATIONS
Study PubMed ID
Study Publication DOI
Study Publication Author List
Study Publication Title
Study Publication Status
Study Publication Status Term Accession Number
Study Publication Status Term Source REF
STUDY FACTORS
Study Factor Name	climate	crop	type of SOC change	crop age in years
Study Factor Type	climate	Species	experimental condition	age
Study Factor Type Term Accession Number	ENVO:01001082	NCIT:C45293	XCO:0000000	PATO:0000011
Study Factor Type Term Source REF	ENVO	NCIT	XCO	NIFDYS
STUDY ASSAYS
Study Assay Measurement Type	amount of carbon atom in soil
Study Assay Measurement Type Term Accession Number	ENVO:09000005
Study Assay Measurement Type Term Source REF	ENVO
Study Assay Technology Type	digital curation
Study Assay Technology Type Term Accession Number	OBI:0302914
Study Assay Technology Type Term Source REF	OBI
Study Assay Technology Platform	""
Study Assay File Name	a_Ledo102A_assay.txt
STUDY PROTOCOLS
Study Protocol Name	Data compilation	Data Processing
Study Protocol Type	information acquisition	data transformation
Study Protocol Type Term Accession Number	OBI:0600013	OBI:0200000
Study Protocol Type Term Source REF	OBI	EFO
Study Protocol Description		
Study Protocol URI	""	""
Study Protocol Version		
Study Protocol Parameters Name	""	""
Study Protocol Parameters Name Term Accession Number	""	""
Study Protocol Parameters Name Term Source REF	""	""
Study Protocol Components Name	""	""
Study Protocol Components Type	""	""
Study Protocol Components Type Term Accession Number	""	""
Study Protocol Components Type Term Source REF	""	""
STUDY CONTACTS
Study Person Last Name	Ledo	Hillier	Smith	Aguilera	Blagodatskiy	Brearley	Datta	Diaz-Pines	Don	Dondini	Dunn	Feliciano	Liebig	Lang	Llorente	Zinn	McNamara	Ogle	Qin	Rovira	Rowe	Vicente-Vicente	Whitaker	Yue	Zerihun
Study Person First Name	Alicia	Jonathan	Pete	Eduardo	Sergey	Francis Q.	Ashim	Eugenio	Axel	Marta	Jennifer	Diana Marisa	Mark A.	Rong	Mireia	Yuri Lopes	Niall	Stephen	Zhangcai	Pere	Rebecca	José Luis	Jeanette	Qian	Ayalsew
Study Person Mid Initials
Study Person Email	alicialedo@gmail.com	""	""	""	""	""	""	""	""	""	""	""	""	""	""	""	""	""	""	""	""	""	""	""	""
Study Person Phone
Study Person Fax
Study Person Address
Study Person Affiliation	University of Aberdeen, Institute of Biological and Environmental Sciences, 23 St Machar Drive, Aberdeen, AB24 3UU, UK	Global Academy of Agriculture and Food Security, The Royal (Dick) School of Veterinary Studies and The Roslin Institute, Easter Bush Campus, Midlothian, EH25 9RG, UK	University of Aberdeen, Institute of Biological and Environmental Sciences, 23 St Machar Drive, Aberdeen, AB24 3UU, UK	CEIGRAM-ETSIAAB, Technical University of Madrid, Madrid, 28040, Spain	Institute of Agricultural Sciences in the Tropics (Hans-Ruthenberg-Institute), University of Hohenheim, Garbenstrasse 13, 70599, Stuttgart, Germany	School of Science and the Environment, Manchester Metropolitan University, Chester Street, Manchester, M1 5GD, UK	Division of Soil and Crop Management, ICAR-Central Soil Salinity Research Institute, Karnal, Haryana, 132001, India	University of Natural Resources and Life Sciences, Vienna (BOKU), Institute of Soil Research, Peter-Jordan-Strasse 82, 1190, Vienna, Austria	Thünen Institute of Climate-Smart Agriculture, Bundesallee 65, 38116, Braunschweig, Germany	University of Aberdeen, Institute of Biological and Environmental Sciences, 23 St Machar Drive, Aberdeen, AB24 3UU, UK	Energy Systems Division, Argonne National Laboratory, 9700 South Cass Avenue, Argonne, IL, 60439, USA	University of Aberdeen, Institute of Biological and Environmental Sciences, 23 St Machar Drive, Aberdeen, AB24 3UU, UK	United States Department of Agriculture, Agricultural Research Service (USDA-ARS), Mandan, ND, United States	World Agroforestry, East and Central Asia, Heilongtan, Lanhei Road 132, Kunming, 650201, China	Faculty of Forestry, University of Extremadura, Av. Virgen del Puerto, 2, 10600, Plasencia, Spain	Department Of Soil Science, Federal University of Lavras, Main Campus, Lavras, Minas Gerais, 37200-000, Brazil	Centre for Ecology and Hydrology, Lancaster Environment Centre, Lancaster, LA1 4AP, UK	Natural Resource Ecology Laboratory, Colorado State University, Campus Delivery 1499, Fort Collins, Colorado, 80523, USA	Energy Systems Division, Argonne National Laboratory, 9700 South Cass Avenue, Argonne, IL, 60439, USA	CTFC Forest Science Centre of Catalonia, Solsona, Spain	Centre for Ecology and Hydrology, Lancaster Environment Centre, Lancaster, LA1 4AP, UK	Mercator Research Institute on Global Commons and Climate Change (MCC), Torgauer Str. 12, 10829, Berlin, Germany	Centre for Ecology and Hydrology, Lancaster Environment Centre, Lancaster, LA1 4AP, UK	Institute of Resource, Ecosystem and Environment of Agriculture, Nanjing Agricultural University, 1 Weigang, Nanjing, Jiangsu, 210095, China	Centre for Crop and Disease Management, Department of Environment and Agriculture, Curtin University, Perth, WA, 6845, Australia
Study Person Roles
Study Person Roles Term Accession Number
Study Person Roles Term Source REF
Comment[Study Person ORCID]	0000-0002-3967-6994	""	""	""	0000-0003-1428-6014	""	""	""	0000-0001-7046-3332	""	""	""	""	""	""	""	""	""	""	""	""	""	0000-0001-8824-471X	""	""
Comment[Funder]
Comment[FundRef ID]
Comment[Funder Term Source REF]
Comment[Grant Identifier]
